# Supplementary material for: Heart rate variability as a marker of recovery from critical illness in children
Source: PLoS One. 2019 May 17;14(5):e0215930. doi: 10.1371/journal.pone.0215930 (PMC6524820; doi:10.1371/journal.pone.0215930)
Supplement: S1 Data — (XLSX) [file pone.0215930.s001.xlsx]

## Sheet: Clinical Data
DeIDCa	Age (Yrs)	Gender (male 0)	Hosp LOS	ICU LOS	ICU Dx	ICU Dx Code	Vent use (0 no)	Duration Vent	VFD	Anti-Htn use (0 no)	# anti-HTN	AED use (0 no)	# AEDs	Opiate use (0 no)	# opiates	Benzo use (0 no)	# Benzos	NMB Use (0 no)	# NMB	Steroid Use (0 no)	Alpha 2 agonist Use (0 no)	Type of Alpha 2 agonist)
ca1	0	0	4	3	Respiratory distress	1	0			0	0	0	0	0	0	0	0	0	0	0	0	0
ca3	3	1	7	4	Respiratory distress	1	1	1	27	0	0	1	4	1	1	1	4	1	1	0	0	0
ca4	13	0	7	3	Posterior spinal fus	4	0			0	0	0	0	1	1	1	2	1	1	0	1	1
ca5	3	1	11	9	Respiratory Distress	1	0			0	0	0	0	0	0	0	0	0	0	0	0	0
ca6	1	1	27	7	CSF Infection	6	0			0	0	0	0	1	1	0	0	0	0	0	0	0
ca7	0	0	18	4	Electrolyate Imbalan	5	0			0	0	0	0	0	0	0	0	0	0	1	0	0
ca8	15	0	3	3	Respiratory distress	1	0			1	1	1	2	0	0	1	1	0	0	1	0	0
ca10	0	0	46	5	Respiratory distress	1	1	3	25	0	0	1	1	1	1	1	1	1	1	1	0	0
ca11	0	0	7	4	Respiratory distress	1	1			0	0	0	0	0	0	0	0	0	0	0	0	0
ca12	1	0	2	2	Respiratory Distress	1	1	2	0	0	0	0	0	0	0	0	0	0	0	0	0	0
ca13	1	0	20	6	Hyponatremia	5	0			0	0	1	1	0	0	0	0	0	0	1	0	0
ca14	1	0	20	18	Respiratory Distress	1	1	16	12	0	0	0	0	1	3	1	2	1	1	1	1	2
ca15	3	0	6	6	Respiratory distress	1	1	6	22	0	0	0	0	0	0	0	0	0	0	0	0	0
ca16	2	0	7	4	Respiratory distress	1	0			0	0	0	0	0	0	0	0	0	0	0	0	0
ca17	1	1	16	4	Respiratory distress	1	0			0	0	0	0	1	1	0	0	0	0	1	0	0
ca18	12	0	6	4	Respiratory failure	1	1	1	27	0	0	1	2	1	3	1	3	1	1	0	0	0
ca19	14	1	8	2	Cardiac Systolic dys	3	0			0	0	0	0	1	1	1	1	0	0	1	0	0
		KEY:
		Age of 0 = less than 6 months old
		0 = no, 1 = yes
		Age in years
		Sex: Male = 0, female = 1
		Hosp LOS = hospital length of stay
		ICU LOS = ICU length of stay
		ICU Dx = ICU admitting diagnosis
		ICU Dx code = 1: respiratory; 2: neurologic; 3: cardiac; 4: Post-surgical; 5: Other; 6: sepsis/suspicion of sepsis
		Vent Use (use of invasive mechanical ventilation
		Vent duration = total number of days vented
		VFD = ventilator free days at 28 days
		Anti-HTN = use of any anti-hypertensives
		AED = anti-epileptic drug
		Benzo = benzodiazepine use
		NMB = neuromuscular blockade use
		Alpha-2 agonist type = 0: none; 1: dexmedetomidine; 2: clonidine

## Sheet: CA1
ICU Day #	Time	SDNN	pNN50	rMSSD
1	07:01:00	51.4471	2.24215	16.8447
1	07:06:00	25.2321	0.251256	11.2959
1	07:11:00	13.849	0	10.1823
1	07:16:00	17.0941	0	9.70407
1	07:21:00	14.2159	0	8.1422
1	07:26:00	11.6893	0	8.21518
1	07:31:00	13.2446	0.144928	9.42154
1	07:36:00	30.6272	0	9.116
1	07:41:00	15.3756	0.477897	11.6926
1	07:46:00	21.4392	0	10.6079
1	07:51:00	20.208	0	11.1394
1	07:56:00	27.4416	0	10.0103
1	08:01:00	29.3061	0.224215	12.8684
1	08:06:00	28.694	0.131062	13.0971
1	08:11:00	28.4213	0	11.3879
1	08:16:00	30.8918	0	10.6466
1	08:21:00	25.8361	0.631912	13.8601
1	08:26:00	15.7816	0.163399	14.1846
1	08:31:00	15.9831	0.5	13.6821
1	08:36:00	24.1947	0.329489	12.9478
1	08:41:00	24.9762	1.45631	17.0315
1	08:46:00	17.5157	0.753012	12.8081
1	08:51:00	24.7576	0.314961	12.3569
1	08:56:00	24.7818	1.67224	15.9397
1	09:01:00	21.5003	1.6835	17.6887
1	09:06:00	19.8724	0.854701	15.3153
1	09:11:00	15.72	0.170068	11.4571
1	09:16:00	15.151	0	11.1969
1	09:21:00	25.3066	0.522648	14.5204
1	09:26:00	39.618	2.95652	19.6951
1	09:31:00	28.0669	1.18243	15.8097
1	09:36:00	26.6732	0.496689	13.1381
1	09:41:00	26.6485	1.71233	18.7646
1	09:46:00	21.7635	0.344828	13.8882
1	09:51:00	25.6155	0	14.104
1	09:56:00	33.1257	1.98198	20.041
1	10:01:00	43.2663	4.16667	24.6634
1	10:06:00	37.8012	5.47445	26.447
1	10:11:00	21.7585	1.53584	16.8349
1	10:16:00	19.0078	0.326264	13.486
1	10:21:00	22.7777	0.816993	13.3294
1	10:26:00	27.6853	2.29133	16.6008
1	10:31:00	23.6513	0.165289	12.6387
1	10:36:00	17.1534	0	12.9541
1	10:41:00	12.7123	0.173913	12.4875
1	10:46:00	14.6826	1.05263	14.5405
1	10:51:00	11.9061	0.346021	12.5171
1	10:56:00	15.5166	0.863558	13.8125
1	11:01:00	13.3053	0.853242	12.6534
1	11:06:00	36.5466	2.74443	18.492
1	11:11:00	35.4838	3.7702	21.3175
1	11:16:00	15.1604	0.161551	12.8739
1	11:21:00	18.3293	0.32	12.3894
1	11:26:00	27.6564	0.656814	13.204
1	11:31:00	28.3619	0.683761	15.5808
1	11:36:00	16.1516	0	14.0295
1	11:41:00	17.4738	0	15.3729
1	11:46:00	22.4669	0.351494	14.8629
1	11:51:00	17.9798	0	14.2024
1	11:56:00	45.7027	3.80435	21.6346
2	12:01:00	28.2685	1.9678	18.5823
2	12:06:00	38.0404	3.17164	21.7256
2	12:11:00	30.5597	1.67504	18.8401
2	12:16:00	23.6077	0.83612	17.6628
2	12:21:00	35.9123	1.16279	13.2138
2	12:26:00	21.5248	0.930851	12.2005
2	12:31:00	10.477	0.119048	10.3685
2	12:36:00	16.2205	0	9.80392
2	12:41:00	10.9281	0	9.58969
2	12:46:00	11.3157	0	9.73673
2	12:51:00	17.2541	0	10.7008
2	12:56:00	13.9131	0.125786	10.7706
2	01:01:00	24.307	0	10.2602
2	01:06:00	16.5929	0	10.1358
2	01:11:00	23.3051	0.121803	9.63955
2	01:16:00	10.5462	0	9.55748
2	01:21:00	9.74045	0.341686	9.94197
2	01:26:00	7.38774	0.229885	9.62754
2	01:31:00	18.6311	0	9.85293
2	01:36:00	21.0195	0	9.90899
2	01:41:00	22.9068	0	10.4649
2	01:46:00	39.9036	0.421348	11.2779
2	01:51:00	18.0871	0	9.53367
2	01:56:00	10.1296	0	10.6554
2	02:01:00	9.7071	0	10.0927
2	02:06:00	14.9807	0	8.69776
2	02:11:00	23.0868	0.236128	11.8136
2	02:16:00	25.9884	0	9.09265
2	02:21:00	20.7361	0	8.60083
2	02:26:00	14.2949	0	8.57507
2	02:31:00	15.1418	0	9.74912
2	02:36:00	15.7945	0.478469	11.3452
2	02:41:00	17.073	0	10.6285
2	02:46:00	22.3415	0.318979	12.7836
2	02:51:00	16.2321	0.759878	12.6798
2	02:56:00	14.0129	0.14771	9.60058
2	03:01:00	13.9697	0.143678	9.80265
2	03:06:00	21.4885	0	8.83107
2	03:11:00	15.6702	0	9.40604
2	03:16:00	13.5976	0	11.6365
2	03:21:00	21.362	1.02215	14.0246
2	03:26:00	17.5859	0.511073	13.0709
2	03:31:00	26.7164	0.317965	10.8172
2	03:36:00	22.9769	1.14943	15.6009
2	03:41:00	13.5037	0.311526	10.9191
2	03:46:00	18.2834	0.310559	10.7968
2	03:51:00	20.6355	0	9.60021
2	03:56:00	20.9867	0.328947	11.881
2	04:01:00	23.7304	0.519031	14.6034
2	04:06:00	16.2546	0.171527	11.4823
2	04:11:00	15.2773	0.170358	11.3089
2	04:16:00	12.255	0	9.26288
2	04:21:00	17.2364	0	11.3905
2	04:26:00	16.3026	0.17094	9.6772
2	04:31:00	13.4825	0	9.16332
2	04:36:00	24.6534	1.19454	14.642
2	04:41:00	29.9589	1.85497	17.816
2	04:46:00	21.5181	1.12179	14.3688
2	04:51:00	17.8367	0.312012	10.6406
2	04:56:00	30.0496	0.813008	12.1604
2	05:01:00	25.3961	0.675676	13.8369
2	05:06:00	19.5727	0.172414	13.3287
2	05:11:00	23.3457	0.695652	14.2328
2	05:16:00	22.6195	0.695652	14.4424
2	05:21:00	33.6011	1.3468	14.981
2	05:26:00	30.0967	0.668896	15.2359
2	05:31:00	30.8947	0.949367	12.8043
2	05:36:00	26.2912	0.324675	14.0648
2	05:41:00	20.1735	0.3125	11.122
2	05:46:00	20.1051	0.489396	13.0172
2	05:51:00	24.0863	0.493421	13.0827
2	05:56:00	15.8715	0	11.883
2	06:01:00	15.2718	0.169205	12.9599
2	06:06:00	12.9211	0	11.483
2	06:11:00	19.0353	0	12.1361
2	06:16:00	28.8707	1.14566	14.4739
2	06:21:00	48.0641	2.22222	18.3732
2	06:26:00	27.7479	0.257069	11.6257
2	06:31:00	23.0549	0	9.05538
2	06:36:00	14.2395	0.294551	9.14359
2	06:41:00	27.9597	0.275103	9.1016
2	06:46:00	13.244	0.235294	11.7544
2	06:51:00	17.4079	0.234192	10.1178
2	06:56:00	14.4745	0	7.8144
2	07:01:00	15.4824	0	8.10855
2	07:06:00	32.7362	0	8.97911
2	07:11:00	25.2365	0.257069	10.9629
2	07:16:00	18.6643	0	9.98769
2	07:21:00	19.832	0	10.2042
2	07:26:00	23.4213	0.4	10.2074
2	07:31:00	21.1029	0.291971	11.2848
2	07:36:00	16.2843	0	10.094
2	07:41:00	20.265	0	9.09415
2	07:46:00	41.1366	0.284495	10.1785
2	07:51:00	17.8159	0.234467	11.0656
2	07:56:00	14.7658	0	9.13908
2	08:01:00	21.5855	0	11.3532
2	08:06:00	39.8998	0.132275	11.1668
2	08:11:00	22.7517	0.298063	11.0794
2	08:16:00	21.2957	0.470958	12.4792
2	08:21:00	20.2893	0.974026	14.3137
2	08:26:00	19.744	1.15321	15.5895
2	08:31:00	15.7782	0	13.2054
2	08:36:00	28.3229	1.58983	15.7112
2	08:41:00	21.4631	0.307692	14.0855
2	08:46:00	15.8905	0	10.5415
2	08:51:00	17.9135	0.30303	11.693
2	08:56:00	21.5684	0	12.1805
2	09:01:00	16.8957	0	11.2775
2	09:06:00	20.4807	0	13.3495
2	09:11:00	21.7989	0.478469	13.4944
2	09:16:00	32.8054	1.26183	17.2391
2	09:21:00	30.7026	0.432277	12.3017
2	09:26:00	22.3619	0.133156	10.3004
2	09:31:00	25.5418	0.273973	9.72611
2	09:36:00	18.9897	0	9.11702
2	09:41:00	16.123	0	8.69648
2	09:46:00	14.3848	0	8.7114
2	09:51:00	16.5506	0	8.70775
2	09:56:00	19.8537	0.272109	9.68849
2	10:01:00	18.3801	0.493218	11.3485
2	10:06:00	33.1251	0.297177	12.8708
2	10:11:00	33.9374	0.469484	15.8079
2	10:16:00	21.9052	0.160514	12.4918
2	10:21:00	18.5517	0	11.5143
2	10:26:00	17.1122	0.327869	12.2317
2	10:31:00	21.0003	0.161551	11.5085
2	10:36:00	21.8299	0	10.5205
2	10:41:00	21.7309	0.738552	11.2928
2	10:46:00	16.4683	0.151057	9.78315
2	10:51:00	17.123	0	8.88266
2	10:56:00	20.4396	0.153846	9.1268
2	11:01:00	12.0267	0	7.76266
2	11:06:00	12.3217	0.318979	10.5043
2	11:11:00	8.79594	0	8.10047
2	11:16:00	23.0105	0.474684	12.0673
2	11:21:00	17.8863	0.151057	9.6187
2	11:26:00	19.3818	0	9.62719
2	11:31:00	19.05	0	9.4627
2	11:36:00	22.0165	0	9.56407
2	11:41:00	19.5645	0.160772	10.3196
2	11:46:00	16.0291	0.163399	9.72296
2	11:51:00	12.2651	0.166667	10.1193
2	11:56:00	11.5441	0.167224	9.48154
2	12:01:00	17.2266	0	10.7835
2	12:06:00	30.513	1.36752	16.3617
2	12:11:00	59.7917	1.06707	13.152
2	12:16:00	20.5016	0.130208	9.9875
2	12:21:00	17.8605	0	9.24196
2	12:26:00	8.97243	0	10.4735
2	12:31:00	17.4242	0	9.58564
2	12:36:00	18.0697	0	10.0409
2	12:41:00	15.8678	0	9.06585
2	12:46:00	25.9913	0.118906	9.81542
2	12:51:00	12.7135	0	7.76178
2	12:56:00	16.4621	0.126103	8.90243
2	01:01:00	20.5969	0.249688	9.72635
2	01:06:00	12.7814	0	7.8436
2	01:11:00	13.3015	0	7.94713
2	01:16:00	10.0762	0.253485	9.0154
2	01:21:00	14.5604	0	7.9228
2	01:26:00	21.7863	0	8.21205
2	01:31:00	28.0267	0.277778	9.38084
2	01:36:00	15.6603	0.122549	8.23193
2	01:41:00	18.8022	0	8.13423
2	01:46:00	9.89365	0	6.63642
2	01:51:00	17.2908	0	7.59295
2	01:56:00	22.5594	0	9.48374
2	02:01:00	11.675	0	6.82242
2	02:06:00	7.04501	0	6.7831
2	02:11:00	9.35242	0	6.66598
2	02:16:00	18.8288	0.262123	9.25877
2	02:21:00	31.3265	0.289436	10.9771
2	02:26:00	30.5995	0.30303	12.7864
2	02:31:00	28.0764	1.26582	16.2294
2	02:36:00	35.8529	2.3511	18.692
2	02:41:00	28.5445	0.481541	16.4527
2	02:46:00	26.637	1.78282	17.702
2	02:51:00	38.4755	0.457317	12.4705
2	02:56:00	12.2584	0.127389	8.76356
2	03:01:00	20.5335	0.123916	8.58805
2	03:06:00	12.1049	0.37594	11.0229
2	03:11:00	10.3235	0.524246	11.258
2	03:16:00	25.9895	0	8.52827
2	03:21:00	10.9812	0	7.04573
2	03:26:00	21.6193	0	8.09561
2	03:31:00	18.457	0	8.9833
2	03:36:00	22.5353	0.289855	10.0226
2	03:41:00	20.6131	0	9.67919
2	03:46:00	21.9387	0	10.2468
2	03:51:00	17.6793	0	8.60481
2	03:56:00	31.3995	1.5949	15.1142
2	04:01:00	31.5882	0.323102	14.0122
2	04:06:00	25.4988	0.491803	14.9175
2	04:11:00	25.6327	2.68007	19.0832
2	04:16:00	18.8831	0.699301	15.2701
2	04:21:00	18.7938	0.175439	12.7684
2	04:26:00	22.5719	0.176367	13.4261
2	04:31:00	15.4185	0	11.1102
2	04:36:00	16.1527	0	11.433
2	04:41:00	29.5124	1.41844	17.4486
2	04:46:00	53.2355	2.08668	16.546
2	04:51:00	16.5708	0.302115	10.2087
2	04:56:00	16.8118	0	8.60183
2	05:01:00	17.8358	0.286123	9.00167
2	05:06:00	16.1232	0.423131	9.52466
2	05:11:00	13.2042	0	7.68525
2	05:16:00	11.764	0.561798	10.065
2	05:21:00	20.6644	0.423729	9.75635
2	05:26:00	22.0918	0.145773	9.25442
2	05:31:00	17.8853	0	8.33127
2	05:36:00	17.5434	0	8.34466
2	05:41:00	18.9868	0	8.8561
2	05:46:00	29.9776	0	9.66918
2	05:51:00	30.2065	0	10.3264
2	05:56:00	26.5963	0.328947	12.9411
2	06:01:00	53.7079	0.28169	11.0843
2	06:06:00	23.8874	0	8.35814
2	06:11:00	33.4765	0.137741	9.17056
2	06:16:00	49.6896	0.668449	12.9301
2	06:21:00	22.9451	0.786164	13.1713
2	06:26:00	30.7417	0.463679	10.6888
2	06:31:00	25.0856	0.497512	12.324
2	06:36:00	20.1752	0.3367	11.8213
2	06:41:00	17.5549	0	10.8937
2	06:46:00	17.006	0.500835	11.6991
2	06:51:00	15.8558	0	9.32793
2	06:56:00	16.4783	0	9.53663
2	07:01:00	28.171	0.807754	14.1115
2	07:06:00	16.0009	0.15748	9.74897
2	07:11:00	16.3299	0.15748	9.42305
2	07:16:00	12.8685	0	8.29816
2	07:21:00	14.7541	0.324149	9.42839
2	07:26:00	19.1863	0.490196	10.1441
2	07:31:00	19.6078	0.326797	10.3026
2	07:36:00	15.047	0	7.77054
2	07:41:00	9.96945	0	7.42289
2	07:46:00	12.8601	0	7.9933
2	07:51:00	11.696	0	7.85779
2	07:56:00	11.1871	0	7.82869
2	08:01:00	10.0757	0	7.8623
2	08:06:00	27.6199	0.516351	13.3297
2	08:11:00	29.0982	0	9.93619
2	08:16:00	22.1923	0.166113	10.2487
2	08:21:00	22.4302	0.338983	11.1349
2	08:26:00	16.6011	0.317965	10.0264
2	08:31:00	34.9206	0	10.6014
2	08:36:00	15.1548	0.172712	9.15347
2	08:41:00	14.0787	0	8.60573
2	08:46:00	14.0192	0	9.59675
2	08:51:00	16.0337	0.175747	10.2606
2	08:56:00	15.6703	0	10.5081
2	09:01:00	33.6115	1.42602	16.2231
2	09:06:00	29.5009	1.03806	14.7918
2	09:11:00	19.2222	0.167504	10.8296
2	09:16:00	28.5523	0.336134	13.582
2	09:21:00	28.4636	1.06383	16.0106
2	09:26:00	15.1862	0	8.92058
2	09:31:00	18.1372	0	9.82143
2	09:36:00	12.5341	0.361011	10.476
2	09:41:00	11.8846	0	8.38366
2	09:46:00	14.3787	0.178253	9.32365
2	09:51:00	12.1461	0	9.66559
2	09:56:00	33.4228	1.61002	17.0564
2	10:01:00	20.0918	0.344234	13.0414
2	10:06:00	36.5395	1.90641	17.3503
2	10:11:00	21.5764	0	13.0914
2	10:16:00	29.906	0.528169	13.7912
2	10:21:00	21.7201	0.174825	11.6066
2	10:26:00	21.8338	0	9.83455
2	10:31:00	14.7606	0.357143	10.0342
2	10:36:00	11.0494	0	8.50458
2	10:41:00	9.599	0	8.09955
2	10:46:00	9.76863	0	9.3907
2	10:51:00	16.3216	0	10.017
2	10:56:00	11.4642	0	8.86581
2	11:01:00	16.9716	0	9.66191
2	11:06:00	43.5987	0.516351	12.6861
2	11:11:00	27.3572	0.857633	14.7543
2	11:16:00	30.9002	1.28824	16.0771
2	11:21:00	37.2036	0.169205	13.8447
2	11:26:00	34.3445	2.07254	18.2222
2	11:31:00	26.3447	0.170068	10.8069
2	11:36:00	22.4999	0.344828	12.1417
2	11:41:00	33.2339	0.683761	12.6296
2	11:46:00	13.4831	0	8.44611
2	11:51:00	12.5128	0	9.21488
2	11:56:00	12.2663	0	9.26451
3	12:01:00	35.4694	0	12.0781
3	12:06:00	42.4814	0.458716	10.6728
3	12:11:00	31.528	0	9.13804
3	12:16:00	24.2932	0.426743	10.5991
3	12:21:00	16.1271	0	8.93202
3	12:26:00	20.8316	0.297619	9.78823
3	12:31:00	12.5871	0	8.80414
3	12:36:00	11.5019	0	8.41083
3	12:41:00	14.7483	0	8.18993
3	12:46:00	17.2649	0.311526	10.6885
3	12:51:00	27.6459	0.45045	9.70929
3	12:56:00	21.6898	0.16129	10.8812
3	01:01:00	23.1992	0.327332	12.1054
3	01:06:00	38.6524	2.93103	20.3175
3	01:11:00	20.5291	0	9.72872
3	01:16:00	18.6806	0.162866	11.7698
3	01:21:00	42.9683	1.72712	20.2123
3	01:26:00	44.4448	2.9361	19.7756
3	01:31:00	35.3979	2.7972	20.4536
3	01:36:00	29.5827	0.980392	13.1278
3	01:41:00	44.6298	3.57782	23.2611
3	01:46:00	31.6688	1.97842	18.9661
3	01:51:00	30.7973	0.522648	14.4897
3	01:56:00	25.052	1.05079	15.4693
3	02:01:00	33.1472	1.60428	15.9285
3	02:06:00	27.4353	2.0794	19.7741
3	02:11:00	20.9492	1.32075	19.4661
3	02:16:00	20.5962	1.91205	20.1592
3	02:21:00	17.8309	0.959693	17.6848
3	02:26:00	16.2229	0	16.5532
3	02:31:00	37.5789	3.75235	22.0223
3	02:36:00	24.1138	0	12.1201
3	02:41:00	24.4563	0	11.4504
3	02:46:00	28.8238	1.43885	15.7023
3	02:51:00	33.1421	2.5974	19.2752
3	02:56:00	24.8072	1.14068	16.3013
3	03:01:00	32.5417	1.34357	18.8515
3	03:06:00	25.9462	0	16.9415
3	03:11:00	39.2594	0.899281	16.7384
3	03:16:00	32.8193	1.28676	17.3443
3	03:21:00	33.0301	1.42096	15.8823
3	03:26:00	34.8404	1.40351	15.8271
3	03:31:00	36.6381	2.52252	18.9101
3	03:36:00	21.119	0.178571	14.1785
3	03:41:00	25.0949	0.551471	13.6468
3	03:46:00	15.5415	0	12.3355
3	03:51:00	15.7624	0.555556	12.6678
3	03:56:00	14.6912	0.183486	12.0865
3	04:01:00	17.5027	0.560748	16.1043
3	04:06:00	17.7892	0.190114	16.4389
3	04:11:00	43.0387	3.46084	21.1522
3	04:16:00	29.2492	0.292398	9.34837
3	04:21:00	32.0178	0	9.05224
3	04:26:00	21.1473	0	10.2173
3	04:31:00	46.7642	0	13.2755
3	04:36:00	23.5825	0.406504	11.7129
3	04:41:00	19.8317	0	9.19518
3	04:46:00	14.266	0	8.25636
3	04:51:00	22.8219	0.449102	11.2074
3	04:56:00	27.3576	0	8.78776
3	05:01:00	22.1305	1.0043	12.806
3	05:06:00	21.4904	0	9.51259
3	05:11:00	21.6112	0	10.2258
3	05:16:00	27.6628	0.157729	10.1869
3	05:21:00	19.2213	0	8.99123
3	05:26:00	38.2094	3.28407	18.897
3	05:31:00	43.1963	1.18044	17.0704
3	05:36:00	27.1549	0	10.5711
3	05:41:00	30.3207	1.71821	17.5001
3	05:46:00	24.0032	0.646204	14.0012
3	05:51:00	22.4758	0.155763	10.3328
3	05:56:00	28.8617	0.33557	11.7468
3	06:01:00	20.1933	0.173611	12.1518
3	06:06:00	18.6363	0	12.912
3	06:11:00	16.0428	0	14.0614
3	06:16:00	16.9284	0.182482	14.6949
3	06:21:00	20.9375	1.48148	19.1121
3	06:26:00	21.0103	0.744879	15.5773
3	06:31:00	55.3742	0.866551	15.3815
3	06:36:00	31.0874	0.826446	13.5983
3	06:41:00	43.5356	1.6	14.886
3	06:46:00	40.0818	0.301205	10.7815
3	06:51:00	36.4961	1.17253	16.302
3	06:56:00	22.7364	0.166667	10.8468
3	07:01:00	25.4867	0.664452	12.5563
3	07:06:00	23.1793	0.977199	12.8939
3	07:11:00	21.6718	0.493421	12.5195
3	07:16:00	23.679	0.165017	10.5104
3	07:21:00	23.3311	0.485437	10.5118
3	07:26:00	21.9836	0.326264	11.0759
3	07:31:00	26.165	0.487805	11.4372
3	07:36:00	25.2822	0	8.88981
3	07:41:00	32.1814	0.622084	12.2188
3	07:46:00	32.6919	0.46729	11.1897
3	07:51:00	31.7419	0	8.82707
3	07:56:00	17.4988	0	7.44996
3	08:01:00	21.776	0.143472	8.96861
3	08:06:00	25.2724	1.51307	12.5706
3	08:11:00	36.7792	0.917431	11.9378
3	08:16:00	43.5453	0	9.16001
3	08:21:00	20.653	0	7.78995
3	08:26:00	13.3725	0	9.29541
3	08:31:00	11.8048	0	8.39102
3	08:36:00	13.9437	0	7.55375
3	08:41:00	20.7044	0.137363	8.33371
3	08:46:00	18.1583	0	8.25367
3	08:51:00	18.0981	0	8.75492
3	08:56:00	17.2705	0.294985	10.4551
3	09:01:00	17.7895	0	8.69892
3	09:06:00	31.6757	0.155039	12.4654
3	09:11:00	45.012	1.86441	18.8999
3	09:16:00	30.2847	1.40105	17.351
3	09:21:00	35.1786	3.663	22.8542
3	09:26:00	32.6457	4.83271	23.6127
3	09:31:00	48.1504	2.42634	19.8182
3	09:36:00	23.0371	0.603136	12.6048
3	09:41:00	21.9189	0.611995	11.2268
3	09:46:00	21.1215	0	7.95429
3	09:51:00	13.7484	0	8.18138
3	09:56:00	17.6836	0	8.82594
3	10:01:00	12.7384	0.27248	8.04348
3	10:06:00	16.9824	0.517464	9.87163
3	10:11:00	21.601	0	9.89864
3	10:16:00	21.0426	0.142857	9.86769
3	10:21:00	22.1814	0.285714	9.4609
3	10:26:00	16.7133	0	8.3174
3	10:31:00	18.9705	0	8.48948
3	10:36:00	13.5211	0	8.25559
3	10:41:00	16.2109	0	8.38887
3	10:46:00	11.9328	0	7.75869
3	10:51:00	19.1501	0	8.12653
3	10:56:00	13.8389	0	7.43373
3	11:01:00	19.4102	0.274725	9.01768
3	11:06:00	17.8859	0	8.87762
3	11:11:00	26.2148	0	10.4699
3	11:16:00	33.9334	1.88679	19.3507
3	11:21:00	35.2665	3.91459	21.629
3	11:26:00	32.8758	5.67766	24.6885
3	11:31:00	33.6291	5.97015	27.6244
3	11:36:00	32.401	5.18519	25.7624
3	11:41:00	34.1064	5.53506	26.0593
3	11:46:00	64.8211	2.32897	15.7624
3	11:51:00	25.9726	1.82292	16.6483
3	11:56:00	30.5563	1.36139	15.3945
3	12:01:00	40.4792	0.449775	13.8009
3	12:06:00	28.5128	0.294551	11.4462
3	12:11:00	40.7542	0.85592	12.6328
3	12:16:00	30.1508	0	9.91102
3	12:21:00	32.8862	0.14556	9.03366
3	12:26:00	52.3438	0.706215	12.2091
3	12:31:00	20.6919	0	10.6479
3	12:36:00	47.7744	0.25413	12.8643
3	12:41:00	27.4355	0.146199	10.2962
3	12:46:00	28.0755	0.280112	10.0241
3	12:51:00	13.1923	0	8.32623
3	12:56:00	17.6133	0	7.61034
3	01:01:00	25.7394	0	8.8748
3	01:06:00	21.3453	0	9.20577
3	01:11:00	35.0516	0.475436	12.4328
3	01:16:00	33.1973	0	10.5312
3	01:21:00	25.4553	0.502513	15.0149
3	01:26:00	22.6694	0.682594	16.9834
3	01:31:00	22.3105	1.22807	18.0199
3	01:36:00	27.7388	4.70163	25.0292
3	01:41:00	20.6253	1.79211	20.337
3	01:46:00	48.9349	2.62697	23.2021
3	01:51:00	30.9378	0.293255	10.8566
3	01:56:00	24.6854	0.301659	10.0003
3	02:01:00	28.4962	0	9.46267
3	02:06:00	24.7569	0.453172	9.53288
3	02:11:00	28.4532	0	9.17296
3	02:16:00	30.892	0.278552	10.2166
3	02:21:00	26.1679	0	10.9403
3	02:26:00	22.6894	0	8.546
3	02:31:00	26.2922	0	8.35225
3	02:36:00	18.0952	0	7.19021
3	02:41:00	18.1431	0.264901	8.8502
3	02:46:00	35.7814	0	8.59764
3	02:51:00	12.9734	0	7.39431
3	02:56:00	18.0744	0	8.1426
3	03:01:00	18.0519	0	7.53106
3	03:06:00	15.186	0	7.79744
3	03:11:00	18.4464	0.15625	11.7431
3	03:16:00	27.4904	0.825083	16.4716
3	03:21:00	36.5175	0.154321	13.0564
3	03:26:00	15.9827	0	7.36565
3	03:31:00	22.9811	0	8.29895
3	03:36:00	16.8864	0.148148	8.86039
3	03:41:00	22.8775	0	8.84553
3	03:46:00	25.3632	0	9.70113
3	03:51:00	37.7228	0.637959	13.4679
3	03:56:00	32.3224	0.157233	12.5653
3	04:01:00	27.7756	0	12.3713
3	04:06:00	22.3057	0.325203	12.8308
3	04:11:00	20.4452	0.165289	13.1915
3	04:16:00	29.2736	1.16473	15.0146
3	04:21:00	36.7458	0.159744	12.3878
3	04:26:00	33.6676	0.283688	10.5927
3	04:31:00	24.0161	0.526316	9.39877
3	04:36:00	31.9847	0.263505	10.0339
3	04:41:00	29.3203	0.130208	10.054
3	04:46:00	18.9431	0	6.59645
3	04:51:00	19.0589	0	7.01916
3	04:56:00	12.2689	0	7.41208
3	05:01:00	17.9415	0	8.23853
3	05:06:00	15.8971	0.136426	9.05462
3	05:11:00	11.1342	0	7.14492
3	05:16:00	13.6475	0	7.53938
3	05:21:00	12.9723	0	7.08283
3	05:26:00	15.2912	0	9.12281
3	05:31:00	18.2027	0.135501	8.98537
3	05:36:00	31.2784	0.278164	10.292
3	05:41:00	23.4833	0.138122	10.1175
3	05:46:00	13.7923	0.257732	8.52891
3	05:51:00	14.5661	0	8.10179
3	05:56:00	29.6489	0.272851	10.236
3	06:01:00	30.1784	0.726744	11.9612
3	06:06:00	26.5556	0.14556	11.2061
3	06:11:00	30.2286	0.14881	12.2202
3	06:16:00	38.9322	0.789889	16.0788
3	06:21:00	27.2321	0.141243	8.41306
3	06:26:00	11.1578	0	7.71601
3	06:31:00	24.1097	1.31579	12.3459
3	06:36:00	14.494	0.283286	9.22615
3	06:41:00	14.3267	0.596125	10.8621
3	06:46:00	12.4916	1.60772	13.0928
3	06:51:00	18.5614	1.62722	15.258
3	06:56:00	33.0449	1.14943	12.6854
3	07:01:00	24.9424	0.299401	11.4651
3	07:06:00	16.9102	0	7.99439
3	07:11:00	17.6635	0	7.6699
3	07:16:00	13.0395	0	6.76561
3	07:21:00	16.3627	0	7.66653
3	07:26:00	10.7323	0	7.11726
3	07:31:00	15.1661	1.54278	11.8371
3	07:36:00	14.7811	1.7452	13.5219
3	07:41:00	64.2126	21.6216	42.7083
3	07:56:00	24.671	0.623701	16.1901
3	08:01:00	36.947	3.55987	23.0648
3	08:06:00	22.5386	0.8	16.9811
3	08:11:00	22.5757	0.96463	16.6306
3	08:16:00	20.0157	0.487013	15.2384
3	08:21:00	25.1755	1.14007	15.6309
3	08:26:00	35.5389	0.483871	11.9093
3	08:31:00	32.7548	0.792393	14.264
3	08:36:00	21.3557	0	10.7489
3	08:41:00	21.5296	0	10.0462
3	08:46:00	21.3389	0.459418	11.3785
3	08:51:00	24.7355	0.801282	13.6288
3	08:56:00	18.8944	0.507614	16.7958
3	09:01:00	30.9737	1.73611	19.073
3	09:06:00	20.5504	1.41093	23.5801
3	09:11:00	21.7362	1.25673	22.7338
3	09:16:00	32.3501	7.0632	28.9904
3	09:21:00	25.0941	3.75235	26.7067
3	09:26:00	23.3087	3.61905	25.368
3	09:31:00	33.3948	11.4398	37.2091
3	09:36:00	40.8596	8.34951	30.5049
3	09:41:00	36.2445	2.42086	20.4413
3	09:46:00	33.733	3.37079	21.7359
3	09:51:00	49.5801	11.5768	35.0229
3	09:56:00	32.6074	9.7561	30.0634
3	10:01:00	47.6953	28.7846	49.0378
3	10:06:00	56.3405	38.4783	60.8211
3	10:11:00	56.7669	35.9375	63.8033
3	10:16:00	42.539	39.0588	61.0792
3	10:21:00	44.7185	42.5339	64.3452
3	10:26:00	65.7564	24.5536	50.06
3	10:31:00	51.9057	10.4628	33.4828
3	10:36:00	39.3059	2.29008	17.2383
3	10:41:00	32.0592	0.483092	10.7676
3	10:46:00	19.0364	0.333333	10.0876
3	10:51:00	46.518	1.566	15.752
3	10:56:00	22.8626	2.33333	15.9131
3	11:01:00	28.0979	3.2491	22.1788
3	11:06:00	27.338	1.2945	17.5614
3	11:11:00	20.5078	0.371747	13.0609
3	11:16:00	31.5512	0.2849	13.2648
3	11:21:00	16.9986	0	9.65379
3	11:26:00	26.6086	0.403226	11.8648
3	11:31:00	17.7268	0.412371	10.4906
3	11:36:00	10.8156	1.20846	11.905
3	11:41:00	23.941	0	8.59688
3	11:46:00	23.7326	0	8.32667
3	11:51:00	22.7108	0	9.16994
3	11:56:00	39.6208	2.21811	16.9234
4	12:01:00	32.3967	0.652174	12.2411
4	12:06:00	20.5202	0	9.12637
4	12:11:00	27.972	0.794913	14.183
4	12:16:00	42.5142	1.0989	16.3694
4	12:21:00	20.5294	0	11.0266
4	12:26:00	23.4215	0.366972	11.2929
4	12:31:00	32.3617	0.341297	12.748
4	12:36:00	34.9371	3.23741	21.117
4	12:41:00	24.8486	0.841751	14.1259
4	12:46:00	21.3163	1.0274	16.3489
4	12:51:00	22.4823	1.05448	18.9481
4	12:56:00	20.1079	1.61002	18.2309
4	01:01:00	28.2984	1.65441	22.2869
4	01:06:00	23.3581	2.87908	23.8125
4	01:11:00	29.9828	3.125	23.0081
4	01:16:00	54.7199	3.19361	23.7055
4	01:21:00	46.9725	4.10959	23.1473
4	01:26:00	42.5492	7.12871	28.0107
4	01:31:00	39.9712	2.25873	19.9975
4	01:36:00	37.981	4.75207	24.4178
4	01:41:00	45.1052	7.33198	29.226
4	01:46:00	38.9801	6.61479	27.8696
4	01:51:00	44.4189	12.5	35.0531
4	01:56:00	53.632	23.9085	44.8725
4	02:01:00	38.8801	24.6285	46.3202
4	02:06:00	55.6711	25.3863	46.5172
4	02:11:00	49.5624	5.17928	21.716
4	02:16:00	22.4463	0.502513	12.444
4	02:21:00	21.3166	0	8.56881
4	02:26:00	23.1062	0.58309	13.1801
4	02:31:00	42.556	1.11465	14.9564
4	02:36:00	55.0844	3.43053	23.0313
4	02:41:00	50.8349	6.91489	27.0036
4	02:46:00	38.7301	3.15236	21.6891
4	02:51:00	30.7188	1.36519	18.7907
4	02:56:00	35.2911	2.06186	19.1848
4	03:01:00	39.011	2.88136	21.4081
4	03:06:00	32.4584	1.85185	21.0307
4	03:11:00	20.5787	1.02564	22.0371
4	03:16:00	23.7667	1.73913	22.6176
4	03:21:00	20.7342	1.56794	23.2016
4	03:26:00	22.5214	2.08333	23.3191
4	03:31:00	29.2777	5.33808	26.5158
4	03:36:00	24.314	3.19149	24.261
4	03:41:00	21.3324	1.76056	21.559
4	03:46:00	46.0338	7.31707	27.5312
4	03:51:00	32.228	1.10759	13.7242
4	03:56:00	23.9148	0.487805	12.6553
4	04:01:00	37.2953	3.2646	19.7886
4	04:06:00	26.7967	1.35823	18.4448
4	04:11:00	28.6426	1.37694	17.2203
4	04:16:00	36.1922	5.69395	26.563
4	04:21:00	27.9267	6.87732	29.2559
4	04:26:00	24.7834	5.80524	28.6923
4	04:31:00	24.7441	6.04915	28.4283
4	04:36:00	27.4496	6.64137	29.9718
4	04:41:00	25.8753	8.17121	30.6038
4	04:46:00	49.3392	16.1736	40.2077
4	04:51:00	39.448	3.46715	22.3548
4	04:56:00	35.5159	3.26296	22.2552
4	05:01:00	32.9551	4.62428	22.7822
4	05:16:00	44.2873	35.2941	58.1229
4	05:21:00	41.291	36.4706	56.9427
4	05:26:00	46.957	41.5011	61.3468
4	05:31:00	50.1762	35.914	58.5449
4	05:36:00	44.1065	36.3057	59.0645
4	05:41:00	42.6696	32.2105	54.7493
4	05:46:00	80.5778	25.5533	50.7654
4	05:51:00	70.932	11.0714	33.2282
4	05:56:00	43.5435	6.65362	28.5476
4	06:01:00	59.125	3.11958	21.2862
4	06:06:00	36.8232	1.08527	15.3899
4	06:11:00	49.3941	2.69815	21.7395
4	06:16:00	47.2749	8.65562	30.3458
4	06:21:00	63.4031	6.98925	27.1378
4	06:26:00	21.0894	0.146843	9.92895
4	06:31:00	20.3283	0	8.93238
4	06:36:00	23.9162	1.23457	14.1984
4	06:41:00	27.8274	0.797448	13.3919
4	06:46:00	22.3546	0.280899	9.70115
4	06:51:00	22.5544	0.147929	9.43366
4	06:56:00	16.0308	0	7.60212
4	07:01:00	16.4981	0	8.07335
4	07:06:00	29.8518	0.589971	12.8122
4	07:11:00	21.9309	0.152905	10.3988
4	07:16:00	21.5806	0	8.14083
4	07:21:00	14.1352	0	7.59335
4	07:26:00	15.9668	0	7.64426
4	07:31:00	15.0576	0.386598	8.48042
4	07:36:00	14.2481	0	7.81679
4	07:41:00	17.6792	0.26738	8.61784
4	07:46:00	22.8594	0.143062	10.0585
4	07:51:00	25.0192	0.972447	15.6626
4	07:56:00	29.8771	1.14943	16.7697
4	08:01:00	18.679	0.16835	9.99931
4	08:06:00	17.6687	0	8.91147
4	08:11:00	31.1242	1.65289	18.7264
4	08:16:00	19.351	0	9.046
4	08:21:00	25.3087	0.588235	11.0698
4	08:26:00	21.4235	0	8.67982
4	08:31:00	25.355	0.436681	11.1604
4	08:36:00	20.321	0	9.60464
4	08:41:00	14.1302	0.280505	9.12189
4	08:46:00	15.3825	0	7.85916
4	08:51:00	11.1268	0.172117	7.64801
4	09:06:00	18.7847	0.97561	12.843
4	09:11:00	12.718	0.133156	8.30317
4	09:16:00	18.0728	0	8.25998
4	09:21:00	25.7038	0	11.3254
4	09:26:00	24.1388	0.134953	10.4402
4	09:31:00	50.3526	1.00865	16.0288
4	09:36:00	31.5947	3.7225	23.2459
4	09:41:00	28.2867	3.78657	24.7969
4	09:46:00	33.6643	6.71378	28.3581
4	09:51:00	40.6384	8	33.771
4	09:56:00	57.1508	16.0156	42.6365
4	10:01:00	37.1211	0.809061	14.1595
4	10:06:00	37.9713	0.314465	13.703
4	10:11:00	29.3711	0.764526	13.2425
4	10:16:00	39.8706	0.460829	14.0746
4	10:21:00	32.6997	0.30349	13.2399
4	10:26:00	36.5608	1.60514	17.4349
4	10:31:00	42.889	0.314465	14.9296
4	10:36:00	24.2767	0.597907	12.2827
4	10:41:00	36.894	1.07362	17.0657
4	10:46:00	35.496	1.36157	15.3515
4	10:51:00	21.3984	0.570613	11.8613
4	10:56:00	19.0212	0	9.81963
4	11:01:00	17.3642	0.431034	9.44436
4	11:06:00	19.0148	0.134953	9.72939
4	11:11:00	22.397	0.724638	12.6601
4	11:16:00	19.952	0.828729	11.6334
4	11:21:00	31.026	0.898204	12.6074
4	11:26:00	22.2376	0.382166	9.8581
4	11:31:00	17.9931	0	7.87929
4	11:36:00	19.0846	0	8.58051
4	11:41:00	42.6253	0.572246	14.3721
4	11:46:00	26.5026	0.459418	18.2116
4	11:51:00	25.8664	3.22581	22.7003
4	11:56:00	45.2155	1.58983	21.9935
4	12:01:00	41.6451	3.77953	21.588
4	12:06:00	35.3662	3.67279	21.0293
4	12:11:00	32.8021	1.2966	17.6463
4	12:16:00	35.5039	3.69128	21.9065
4	12:21:00	35.4667	0.660066	18.438
4	12:26:00	37.1031	0.63593	17.5353
4	12:31:00	27.0672	1.82724	21.49
4	12:36:00	28.7904	3.02013	23.31
4	12:41:00	23.321	1.18243	21.0893
4	12:46:00	61.1391	6.70194	28.0549
4	12:51:00	35.5779	1.77305	19.3189
4	12:56:00	50.2122	2.53623	23.5686
4	01:01:00	51.6989	9.71429	32.9442
4	01:06:00	74.5617	10.6306	33.5928
4	01:11:00	46.2298	0.730994	15.1005
4	01:16:00	21.0248	0.144928	10.4085
4	01:21:00	26.7173	0.294118	13.131
4	01:26:00	22.1104	0.650407	11.3367
4	01:31:00	20.8354	0.149031	9.94051
4	01:36:00	28.0072	1.74881	15.4401
4	01:41:00	15.4553	0.280505	10.3872
4	01:46:00	25.916	0	10.2521
4	01:51:00	21.5921	0.858369	12.3691
4	01:56:00	18.6947	0.683995	11.7465
4	02:01:00	24.2284	0.407056	9.42989
4	02:06:00	24.9579	0.268097	10.023
4	02:11:00	17.6507	0.13459	8.74585
4	02:16:00	24.2997	0.829876	11.3489
4	02:21:00	15.9167	0	8.39693
4	02:26:00	19.2093	0	8.87127
4	02:31:00	19.3996	0.661376	10.6627
4	02:36:00	14.6973	0.249377	9.21453
4	02:41:00	26.2311	0.637959	11.5238
4	02:46:00	27.276	1.1065	13.3753
4	02:51:00	35.3725	0	11.0967
4	02:56:00	19.9782	0	10.7792
4	03:01:00	26.9486	0.979021	13.1232
4	03:06:00	21.9982	0.133333	10.1361
4	03:11:00	22.9674	0	9.49467
4	03:16:00	29.1879	0.55325	13.091
4	03:21:00	29.7295	1.28205	20.0359
4	03:26:00	34.4009	4.50751	25.3615
4	03:31:00	31.5425	3.95869	26.4186
4	03:36:00	58.7685	7.28814	27.0773
4	03:41:00	29.0961	0	9.59195
4	03:46:00	34.584	1.3544	16.0721
4	03:51:00	24.2727	0.914077	13.168
4	03:56:00	30.1213	0.42796	11.2854
4	04:01:00	30.1023	0.13947	10.2716
4	04:06:00	23.4191	0.58651	11.9078
4	04:11:00	29.0878	0.701262	13.5154
4	04:16:00	24.7275	0.298063	11.1567

## Sheet: CA3
ICU Day #	Time	SDNN	pNN50	rMSSD
1	08:40:00	18.1183	0.180832	7.70524
1	08:45:00	5.81265	0	5.70373
1	08:50:00	5.36874	0.296736	7.61694
1	08:55:00	4.13334	0	6.45421
1	09:00:00	7.97788	0.327332	7.61082
1	09:05:00	6.77932	0.617284	9.39135
1	09:10:00	6.49117	0.782473	8.36118
1	09:15:00	5.3659	0	6.1919
1	09:20:00	5.47867	0	6.16701
1	09:25:00	4.60185	0	5.92509
1	09:30:00	5.00046	0	6.80692
1	09:35:00	11.474	0.396825	8.65567
1	09:40:00	11.9941	0.329489	8.65216
1	09:45:00	5.3327	0	6.92216
1	09:50:00	5.97395	0	7.26234
1	09:55:00	6.95283	0.545455	11.0851
1	10:00:00	6.11817	0.34965	9.01282
1	10:05:00	6.04022	0	8.31128
1	10:10:00	6.51141	0	7.9471
1	10:15:00	5.59127	0	7.42716
1	10:20:00	5.85167	0	7.75766
1	10:25:00	11.8058	1.41176	13.6373
1	10:30:00	6.81062	0	7.66528
1	10:35:00	6.08065	0	8.04443
1	10:40:00	14.4886	0.631579	12.5984
1	10:45:00	6.20979	0	7.97643
1	10:50:00	6.39308	0	7.86906
1	10:55:00	7.1766	0	7.66739
1	11:00:00	9.68805	0.457666	11.065
1	11:05:00	9.44861	0	10.4613
1	11:10:00	8.07529	0	9.32032
1	11:15:00	13.5692	1.40845	14.5441
1	11:20:00	31.188	4.77612	22.0241
1	11:25:00	10.8769	0	7.83775
1	11:30:00	8.1643	0	7.55679
1	11:35:00	8.08186	0	8.19964
1	11:40:00	6.96626	0	7.98128
1	11:45:00	8.31863	0	8.2055
1	11:50:00	7.00666	0	9.27007
1	11:55:00	8.4686	0	8.74686
1	12:00:00	7.74457	0	8.39845
1	12:05:00	6.70476	0	7.94119
1	12:10:00	6.06684	0	8.10214
1	12:15:00	5.87419	0	7.99057
1	12:20:00	5.71802	0	7.6538
1	12:25:00	5.54661	0	7.48333
1	12:30:00	6.79454	0.215983	7.73648
1	12:35:00	6.06011	0	7.16853
1	12:40:00	5.77946	0	7.78767
1	12:45:00	8.87807	0	7.76999
1	12:50:00	7.78149	0	8.36792
1	12:55:00	6.2	0	7.75646
1	01:00:00	8.48331	0	8.2095
1	01:05:00	8.80651	0	6.76566
1	01:10:00	6.28096	0	7.68232
1	01:15:00	6.10449	0	7.31508
1	01:20:00	5.07169	0	6.91393
1	01:25:00	6.56665	0	7.34931
1	01:30:00	4.97592	0	6.21545
1	01:35:00	7.20943	0	6.96033
1	01:40:00	13.4844	0.394477	9.9925
1	01:45:00	7.78009	0	7.38616
1	01:50:00	7.3501	0	6.71454
1	01:55:00	6.99678	0	7.19875
1	02:00:00	7.11249	0.201613	8.47008
1	02:05:00	6.75191	0	7.39108
1	02:10:00	5.18708	0	6.8381
1	02:15:00	5.01555	0	7.15351
1	02:20:00	5.96842	0	6.66433
1	02:25:00	5.02137	0	7.06431
1	02:30:00	5.70037	0	6.63498
1	02:35:00	8.04664	0	7.64696
1	02:40:00	5.90239	0	7.02299
1	02:45:00	6.40291	0	7.32014
1	02:50:00	8.16429	0	7.17676
1	02:55:00	6.13416	0	7.04726
1	03:00:00	7.29146	0.437637	10.269
1	03:05:00	6.74094	0	7.84271
1	03:10:00	7.46861	0	6.77571
1	03:15:00	6.54566	0	7.24343
1	03:20:00	7.48624	0	7.77967
1	03:25:00	6.0923	0	6.81222
1	03:30:00	6.23294	0	7.53405
1	03:35:00	5.44928	0	7.101
1	03:40:00	6.85672	0	6.82684
1	03:45:00	5.37847	0	6.93946
1	03:50:00	7.08902	0	7.71306
1	03:55:00	10.5095	0	7.71894
1	04:00:00	6.38666	0	7.0468
1	04:05:00	8.63085	0	7.54619
1	04:10:00	6.01715	0	7.58346
1	04:15:00	9.87498	0	7.61658
1	04:20:00	8.57626	0.199601	8.96386
1	04:25:00	9.16638	0	7.89999
1	04:30:00	7.87616	0	7.30746
1	04:35:00	14.0578	0.609756	11.0755
1	04:40:00	12.8363	0.378788	9.23761
1	04:45:00	7.12869	0	6.93716
1	04:50:00	8.14644	0	7.26292
1	04:55:00	8.58857	0	7.60754
1	05:00:00	10.0699	0	7.82726
1	05:05:00	6.12845	0	6.742
1	05:10:00	7.19255	0	7.47911
1	05:15:00	11.0151	0.21645	9.54007
1	05:20:00	23.877	1.88285	15.4941
1	05:25:00	17.7484	4.01891	19.7191
1	05:30:00	13.7906	1.17371	10.9424
1	05:35:00	10.1087	0	7.2452
1	05:40:00	9.70961	0	7.96582
1	05:45:00	25.8508	0.2	9.58666
1	05:50:00	9.81859	0	8.75279
1	05:55:00	12.4318	1.19522	14.1433
1	06:00:00	15.5551	0	9.22757
1	06:05:00	8.77211	0	8.99859
1	06:10:00	12.697	0.426439	10.5264
1	06:15:00	11.6595	0.877193	10.9737
1	06:20:00	17.569	0.735294	12.711
1	06:25:00	9.34309	0	8.4518
1	06:30:00	12.9514	0	9.15582
1	06:35:00	11.6741	1.21065	13.1152
1	06:40:00	9.82517	0.609756	12.2095
1	06:45:00	11.0289	0	8.61029
1	06:50:00	10.5168	0.417537	10.4544
1	06:55:00	10.3629	0.642398	12.765
1	07:00:00	21.1405	2.62097	19.2404
1	07:05:00	11.1857	0.760456	12.2185
1	07:10:00	12.7274	0.413223	10.0774
1	07:15:00	9.44182	0	7.42181
1	07:20:00	10.4297	0	6.99072
1	07:25:00	9.59724	0	7.51414
1	07:30:00	9.85528	0	7.00345
1	07:35:00	8.10537	0	8.1295
1	07:40:00	16.5565	0.632911	10.7946
1	07:45:00	11.1185	0	8.17834
1	07:50:00	7.43191	0	7.86777
1	07:55:00	13.6846	0	7.27263
1	08:00:00	11.8659	0.454545	10.9942
1	08:05:00	8.79989	0	7.1668
1	08:10:00	7.57488	0	7.62885
1	08:15:00	16.493	2.53807	15.6095
1	08:20:00	13.2569	0	7.44946
1	08:25:00	12.2491	0.442478	8.67913
1	08:30:00	10.1744	0.533333	10.5487
1	08:35:00	18.1122	2.20386	16.8114
1	08:40:00	9.61772	0.416667	9.1141
1	08:45:00	13.3199	0.819672	13.414
1	08:50:00	10.4098	0.380228	10.7116
1	08:55:00	16.9694	0	9.48218
1	09:00:00	8.87947	0	8.29688
1	09:05:00	13.4683	0.393701	9.41102
1	09:10:00	13.3823	0	8.24464
1	09:15:00	9.01807	0	7.93224
1	09:20:00	10.9181	0.43956	9.64968
1	09:25:00	13.4489	0.641026	11.7116
1	09:30:00	20.3652	0.580271	10.7987
1	09:35:00	14.3102	1.37694	13.2675
1	09:40:00	9.9131	0.411523	8.78456
1	09:45:00	9.95377	0	7.92235
1	09:50:00	9.90553	0.379507	8.06802
1	09:55:00	7.32332	0	7.1373
1	10:00:00	11.5323	0	7.38766
1	10:05:00	6.05035	0	7.12108
1	10:10:00	12.1304	0	7.05919
1	10:15:00	13.0137	0.37594	9.96233
1	10:20:00	6.3175	0	6.83055
1	10:25:00	5.96451	0	7.07605
1	10:30:00	5.40016	0	6.80445
1	10:35:00	7.21943	0.395257	8.32541
1	10:40:00	5.14246	0	6.82825
1	10:45:00	5.50555	0	7.24151
1	10:50:00	5.20392	0	7.27483
1	10:55:00	6.33166	0	7.29889
1	11:00:00	14.991	0	7.51277
1	11:05:00	14.1221	0.202429	8.09656
1	11:10:00	13.4367	0	7.12144
1	11:15:00	15.4558	1.03306	12.369
1	11:20:00	13.8341	0.39604	8.37914
1	11:25:00	8.77037	0	8.33044
1	11:30:00	10.2298	0	7.78747
1	11:35:00	15.9132	0	8.29071
1	11:40:00	16.1092	0	7.5878
1	11:45:00	18.2303	0.453515	8.80321
1	11:50:00	10.1124	0	7.69045
1	11:55:00	13.6384	0	7.52782
2	12:00:00	6.41174	0	6.94828
2	12:05:00	18.4568	1.59681	14.0805
2	12:10:00	7.49003	0	7.7471
2	12:15:00	6.0142	0	6.89056
2	12:20:00	10.8999	0	7.03707
2	12:25:00	8.88981	0	7.47617
2	12:30:00	9.71358	0.4329	9.91742
2	12:35:00	9.47252	1.05708	13.2372
2	12:40:00	19.6853	5.96591	22.0578
2	12:45:00	14.0628	1.87166	15.4227
2	12:50:00	9.74531	0.413223	8.74997
2	12:55:00	13.9493	0.932836	11.4761
2	01:00:00	18.6658	0.330579	7.62076
2	01:05:00	11.3856	0.359066	8.62212
2	01:10:00	6.85473	0	6.94116
2	01:15:00	16.1836	1.6	13.4009
2	01:20:00	20.8912	0.337268	8.52888
2	01:25:00	7.4986	0	6.67618
2	01:30:00	13.8049	0.945626	9.58327
2	01:35:00	8.62267	0	8.33982
2	01:40:00	13.2882	0	7.72872
2	01:45:00	15.9716	0	8.04754
2	01:50:00	7.00544	0	6.8612
2	01:55:00	13.9031	0	7.78894
2	02:00:00	7.97466	0.309598	8.85801
2	02:05:00	13.0232	0	6.11818
2	02:10:00	21.8989	1.66667	13.787
2	02:15:00	6.88372	0	6.03331
2	02:20:00	5.43963	0	5.74192
2	02:25:00	5.36739	0	6.45309
2	02:30:00	12.4105	0	7.8476
2	02:35:00	6.84203	0	7.05715
2	02:40:00	8.37998	0	6.39342
2	02:45:00	8.67013	0.378788	8.43514
2	02:50:00	8.68178	0.649351	10.259
2	02:55:00	5.88034	0	6.27388
2	03:00:00	8.63469	0.345423	8.30507
2	03:05:00	6.21914	0	6.50584
2	03:10:00	12.7833	0	6.78454
2	03:15:00	6.81593	0	6.40493
2	03:20:00	11.9996	0.472441	8.55405
2	03:25:00	6.21688	0	7.25037
2	03:30:00	15.1356	2.48139	14.8093
2	03:35:00	10.2463	1.63934	13.5157
2	03:40:00	6.11269	0	6.16499
2	03:45:00	10.1337	0	6.4087
2	03:50:00	14.6459	1.6129	13.7066
2	03:55:00	8.93723	0.454545	8
2	04:00:00	11.4738	0.736648	10.916
2	04:05:00	11.3706	1.21457	14.0974
2	04:10:00	7.46865	0.443459	8.20146
2	04:15:00	5.13661	0	6.40734
2	04:20:00	18.2101	1.44509	11.1075
2	04:25:00	6.20105	0	6.22579
2	04:30:00	5.01037	0	6.06717
2	04:35:00	5.78697	0	6.4602
2	04:40:00	4.87717	0	6.26866
2	04:45:00	7.34381	0	6.1344
2	04:50:00	5.72671	0	6.27647
2	04:55:00	10.269	0	6.29643
2	05:00:00	14.5141	1.33038	10.8724
2	05:05:00	11.5158	0	5.90633
2	05:10:00	8.18117	0	6.44286
2	05:15:00	13.148	0.674536	10.1043
2	05:20:00	15.6725	0.531915	9.46213
2	05:25:00	11.725	1.36612	11.4367
2	05:30:00	11.9218	0.838574	11.2483
2	05:35:00	13.7383	1.24069	11.7813
2	05:40:00	9.39377	0	6.42218
2	05:45:00	9.36709	0	6.41553
2	05:50:00	9.52343	0	6.62262
2	05:55:00	9.49382	0.840336	10.066
2	06:00:00	13.3198	0	6.3744
2	06:05:00	13.6612	0	6.38653
2	06:10:00	4.96362	0	6.24409
2	06:15:00	7.66	0	6.04741
2	06:20:00	10.0042	0	6.42016
2	06:25:00	9.58729	0	6.60455
2	06:30:00	9.46152	0	6.06309
2	06:35:00	14.0985	0	6.10424
2	06:40:00	14.2987	0.995025	11.1721
2	06:45:00	17.8454	0.368324	9.33912
2	06:50:00	9.54378	0.380952	9.73869
2	06:55:00	6.18906	0	6.71978
2	07:00:00	11.986	0.917431	11.124
2	07:05:00	14.5747	0.268817	9.30254
2	07:10:00	54.2083	26.7606	42.6291
2	07:15:00	20.2123	3.4749	18.4663
2	07:20:00	8.3455	0.457666	8.61695
2	07:25:00	16.9103	0.750469	10.1855
2	07:30:00	13.3419	0	6.81488
2	07:35:00	13.2364	0.3663	8.94754
2	07:40:00	14.7336	1.97628	14.9582
2	07:45:00	14.1431	0	6.34623
2	07:50:00	12.5056	0	6.43251
2	07:55:00	11.4049	0	6.54809
2	08:00:00	18.4129	2.04678	16.9761
2	08:05:00	9.12689	0.414938	10.0257
2	08:10:00	10.9718	0	7.73414
2	08:30:00	46.2626	9.47368	37.5233
2	08:35:00	22.9343	6.78337	24.9807
2	08:40:00	18.631	2.30326	18.3596
2	08:45:00	20.1289	0	7.60384
2	08:50:00	14.7435	0.744417	10.16
2	08:55:00	10.082	0.457666	10.4244
2	09:00:00	19.5311	0	7.29186
2	09:05:00	15.2227	1.74292	15.4186
2	09:10:00	15.3041	2.40642	15.4061
2	09:15:00	10.3327	0.445434	8.62588
2	09:20:00	14.8082	0.784314	9.77875
2	09:25:00	37.5414	9.27152	26.8585
2	09:30:00	54.2083	26.7606	42.6291
2	09:35:00	20.5662	4.12371	20.4082
2	09:40:00	16.4651	1.46252	12.451
2	09:45:00	7.72788	1.1194	10.5208
2	09:50:00	5.82799	0	6.99783
2	09:55:00	5.74838	0	7.403
2	10:00:00	5.4807	0	7.15716
2	10:05:00	7.37423	0.196078	8.06251
2	10:10:00	6.63548	0.19685	8.4667
2	10:15:00	6.12816	0	6.9032
2	10:20:00	5.66776	0	6.7599
2	10:25:00	5.45129	0	7.111
2	10:30:00	5.692	0	6.66375
2	10:35:00	5.61071	0	7.08543
2	10:40:00	4.95113	0	6.76935
2	10:45:00	6.55507	0	6.93051
2	10:50:00	5.80672	0	6.89383
2	10:55:00	5.95141	0	7.02622
2	11:00:00	8.06825	0.60241	11.4828
2	11:05:00	13.5304	1.21212	15.8742
2	11:10:00	19.6583	8.96414	28.2933
2	11:15:00	25.5531	21.0736	42.335
2	11:20:00	25.8704	25.7545	44.3538
2	11:25:00	25.5121	24.2424	43.6537
2	11:30:00	27.0101	28.5132	46.7927
2	11:35:00	25.753	22.869	42.0798
2	11:40:00	23.0271	13.3874	36.8654
2	11:45:00	22.9277	11.022	34.9814
2	11:50:00	23.9945	15.2749	38.1913
2	11:55:00	17.7072	7.40741	26.932
2	12:00:00	8.74146	0	7.66979
2	12:05:00	14.1954	1.68776	14.5596
2	12:10:00	6.75634	0	8.03333
2	12:15:00	9.56295	0.421053	10.0189
2	12:20:00	7.06495	0	8.39531
2	12:25:00	8.49114	0	8.35281
2	12:30:00	5.5059	0	7.65144
2	12:35:00	6.54706	0	8.35065
2	12:40:00	7.97374	0	8.91644
2	12:45:00	5.96383	0	8.19595
2	12:50:00	9.05662	0.208333	9.44457
2	12:55:00	8.45445	0	8.51875
2	01:00:00	8.61836	0.211416	9.30571
2	01:05:00	7.76278	0	8.25031
2	01:10:00	7.17979	0	8.36762
2	01:15:00	11.7917	1.69492	14.4551
2	01:20:00	23.6135	15.5789	36.395
2	01:25:00	27.9449	22.6013	43.1668
2	01:30:00	26.9076	23.6674	43.4346
2	01:35:00	26.1011	22.7176	42.4266
2	01:40:00	26.812	18.6147	40.0796
2	01:45:00	24.3033	18.6192	40.1537
2	01:50:00	23.5334	16.5975	38.5806
2	01:55:00	15.392	4.81172	22.3356
2	02:00:00	6.48504	0	8.16598
2	02:05:00	7.4017	0	8.42048
2	02:10:00	15.1064	3.93873	18.1335
2	02:15:00	9.66515	0	9.15113
2	02:20:00	16.1413	5.64854	22.8892
2	02:25:00	17.9097	8.80503	28.1309
2	02:30:00	22.156	4.21687	20.9402
2	02:35:00	12.7672	1.56556	15.6358
2	02:40:00	25.1549	15.4426	35.0333
2	02:45:00	24.2195	19.4393	39.8382
2	02:50:00	15.8709	8.03059	25.7442
2	02:55:00	16.5284	7.16981	24.0603
2	03:00:00	15.5051	1.88324	13.969
2	03:05:00	14.3577	6.99433	23.3407
2	03:10:00	17.4529	0.988142	12.1336
2	03:15:00	18.9305	5.9034	23.1625
2	03:20:00	10.8447	0	7.31638
2	03:25:00	12.3865	0.93633	9.85286
2	03:30:00	15.5774	4.25926	20.5033
2	03:35:00	21.7024	9.05861	26.214
2	03:40:00	20.8079	10.8014	30.8522
2	03:45:00	25.3832	9.55056	28.1079
2	03:50:00	20.1465	8.81057	28.0591
2	03:55:00	25.7321	16.1165	36.279
2	04:00:00	23.1657	8.56643	27.0053
2	04:05:00	17.8736	7.86948	27.3582
2	04:10:00	8.37608	0	7.42667
2	04:15:00	13.1538	0.38835	10.2414
2	04:20:00	7.58281	0	6.94622
2	04:25:00	5.42233	0	6.72795
2	04:30:00	5.14787	0	6.91229
2	04:35:00	4.61269	0	6.14175
2	04:40:00	5.43976	0	6.81152
2	04:45:00	6.4404	0	6.77998
2	04:50:00	5.3047	0	6.92821
2	04:55:00	5.43883	0	6.49961
2	05:00:00	6.13342	0	6.8774
2	05:05:00	5.0465	0	6.62602
2	05:10:00	6.02842	0	6.95135
2	05:15:00	6.00889	0	6.79659
2	05:20:00	6.72362	0	6.8973
2	05:25:00	7.9913	0	9.28432
2	05:30:00	7.46604	0	9.43269
2	05:35:00	7.99596	0	9.6943
2	05:40:00	8.71436	0	10.4232
2	05:45:00	7.7415	0	9.97923
2	05:50:00	6.75778	0	8.98467
2	05:55:00	6.63641	0	8.81504
2	06:00:00	6.58842	0	8.78997
2	06:05:00	7.65519	0	8.25403
2	06:10:00	8.46041	0	8.04114
2	06:15:00	11.3652	1.27389	13.6936
2	06:20:00	6.08018	0	7.41524
2	06:25:00	7.82134	0	7.37651
2	06:30:00	7.84345	0	7.48766
2	06:35:00	11.5546	0.612245	11.514
2	06:40:00	7.22616	0	7.94302
2	06:45:00	6.25272	0	6.95381
2	06:50:00	6.64476	0	7.16455
2	06:55:00	7.15337	0	8.08156
2	07:00:00	7.6254	0	8.15393
2	07:05:00	7.97658	0	7.528
2	07:10:00	6.27688	0	7.28361
2	07:15:00	6.18421	0	7.03787
2	07:20:00	7.19065	0	7.4441
2	07:25:00	15.5997	0	8.08089
2	07:30:00	18.1333	0.597015	11.4563
2	07:35:00	57.0184	26.4706	43.5917
2	07:40:00	55.3768	26.3889	42.6562
2	07:45:00	28.8146	4.46927	19.8227
2	07:50:00	10.7148	0.562852	12.3829
2	07:55:00	8.18456	0	8.82443
2	08:00:00	30.0481	0	8.82742
2	08:05:00	25.5107	2.97398	15.8731
2	08:10:00	59.628	26.087	44.0606
2	08:15:00	57.0184	26.4706	43.5917
2	08:20:00	55.3768	26.3889	42.6562
2	08:25:00	58.1226	25	42.3005
2	08:30:00	59.628	26.087	44.0606
2	08:35:00	57.0184	26.4706	43.5917
2	08:40:00	56.6941	25.3521	42.7663
2	08:45:00	43.175	15.7895	36.5379
2	08:50:00	24.4362	0.934579	11.9313
2	08:55:00	15.2386	1.21581	11.0967
2	09:00:00	20.4176	0.785855	10.6142
2	09:05:00	19.4545	2.94737	17.9487
2	09:10:00	9.54353	0	6.29741
2	09:15:00	20.4543	0	6.07416
2	09:20:00	19.2413	2.12766	13.8775
2	09:25:00	16.3186	1.33038	14.5654
2	09:35:00	8.09158	0.641026	7.81844
2	09:40:00	7.51967	0	7.34871
2	09:45:00	5.61328	0	6.98216
2	09:50:00	6.38102	0	8.02191
2	09:55:00	6.77656	0	9.26309
2	10:00:00	9.63266	0.567108	10.8274
2	10:05:00	24.3087	0	8.54153
2	10:10:00	39.8815	9.23913	27.467
2	10:15:00	28.9568	8.96861	32.841
2	10:20:00	15.1866	2.6087	16.0261
3	06:45:00	7.65641	0.662252	10.4841
3	06:50:00	9.07877	1.44628	13.9515
3	06:55:00	13.726	1.3834	13.3307
3	07:00:00	12.203	1.5873	16.5001
3	07:05:00	16.0313	3.9916	23.4474
3	07:10:00	5.69706	0	7.31607
3	07:15:00	6.91642	0	7.42989
3	07:20:00	8.31208	0.60241	11.4884
3	07:25:00	4.98506	0	7.8127
3	07:30:00	5.17748	0	7.41149
3	07:35:00	5.24645	0	7.3276
3	07:40:00	5.68981	0	8.13301
3	07:45:00	4.72401	0	6.82159
3	07:50:00	5.03049	0	7.41738
3	07:55:00	20.2736	4.78261	22.2991
3	08:00:00	12.8238	0.392927	10.513
3	08:05:00	6.41426	0	7.09697
3	08:10:00	6.12516	0	6.87344
3	08:15:00	13.2818	1.21212	11.6293
3	08:20:00	7.40547	0	7.6497
3	08:25:00	10.4521	0.823045	13.2938
3	08:30:00	7.35904	0	8.29843
3	08:35:00	6.91393	0.396825	10.2353
3	08:40:00	6.40676	0.19802	9.26273
3	08:45:00	6.26557	0	8.87136
3	08:50:00	5.53931	0	8.31778
3	08:55:00	5.78372	0	8.39273
3	09:00:00	5.86282	0	8.39641
3	09:05:00	11.649	0.978474	13.303
3	09:10:00	7.81405	0.573614	9.98662
3	09:15:00	7.5835	0.194932	9.46441
3	09:20:00	9.73571	0.39604	10.8797
3	09:25:00	9.75176	0.59761	11.2629
3	09:30:00	9.44784	0.59761	12.1084
3	09:35:00	6.92982	0	7.77415
3	09:40:00	25.7926	4.16667	21.2184
3	09:45:00	13.2976	0.873362	14.0815
3	09:50:00	12.2354	0.408163	10.9678
3	09:55:00	11.8569	0.391389	13.2275
3	10:00:00	24.9468	2.82132	19.2967
3	10:10:00	17.2591	1.34529	13.1661
3	10:15:00	5.56822	0	7.03405
3	10:20:00	5.81643	0	6.7106
3	10:25:00	5.81193	0	6.66909
3	10:30:00	5.00857	0	6.40359
3	10:35:00	4.98065	0	6.63803
3	10:40:00	5.34686	0	5.85963
3	10:45:00	5.14639	0	6.59241
3	10:50:00	5.57109	0	6.35414
3	10:55:00	5.83359	0	6.03719
3	11:00:00	6.14922	0	6.42516
3	11:05:00	5.34534	0	5.86413
3	11:10:00	5.36616	0	5.9795
3	11:15:00	12.2748	0	7.00709
3	11:20:00	10.4043	0	6.23006
3	11:25:00	7.79417	0	6.73149
3	11:30:00	7.59601	0	6.27648
3	11:35:00	9.56526	0.383877	9.59847
3	11:40:00	7.11495	0	6.75209
3	11:45:00	8.28057	0.413223	8.00825
3	11:50:00	6.6992	0	6.44544
3	11:55:00	7.08048	0	6.49982
3	12:00:00	9.75167	1.32159	12.4639
3	12:05:00	6.87209	0	6.65924
3	12:10:00	8.40164	0.386847	9.51268
3	12:15:00	13.2788	1.64609	12.4867
3	12:20:00	17.2725	1.50094	17.1728
3	12:25:00	18.6463	1.95599	16.5481
3	12:30:00	15.5748	2.12766	14.7479
3	12:35:00	8.65834	0	9.75975
3	12:40:00	9.60107	0.394477	11.2072
3	12:45:00	8.7168	0	8.4417

## Sheet: CA4
ICU Day #	Time	SDNN	pNN50	rMSSD
1	05:28:00	85.0136	0.496278	23.9967
1	05:33:00	86.7739	1.27119	27.2341
1	05:38:00	92.0172	1.07991	19.987
1	05:43:00	126.574	4.17537	20.8672
1	05:48:00	78.8929	3.52941	24.2093
1	05:53:00	65.1711	1.78571	20.7949
1	05:58:00	71.311	1.53509	20.112
1	06:03:00	76.8801	1.43737	17.4648
1	06:08:00	120.194	14.6277	33.9612
1	06:13:00	96.3365	5.02008	22.1365
1	06:18:00	106.773	12.7854	32.1321
1	06:23:00	108.142	12.2222	30.9793
1	06:28:00	112.921	20.6897	39.8539
1	06:33:00	141.611	19.6602	40.3172
1	06:38:00	146.192	24.7525	47.2851
1	06:43:00	140.76	16.2791	35.2448
1	06:48:00	166.972	25.1765	52.7644
1	06:53:00	85.7861	34.3324	51.1313
1	06:58:00	122.343	19.1327	39.5092
1	07:03:00	112.715	11.0512	30.5775
1	07:08:00	103.448	33.5079	58.9315
1	07:13:00	48.7906	45.082	63.3878
1	07:18:00	55.9904	51.2195	72.0265
1	07:23:00	62.5993	50.6775	72.6033
1	07:28:00	68.5356	43.2361	67.0469
1	07:33:00	94.9721	19.3764	43.8861
1	07:38:00	75.1643	45.1948	68.3058
1	07:43:00	131.215	46.2725	89.0362
1	07:48:00	127.459	33.5766	63.2818
1	07:53:00	90.6455	45.1372	72.5213
1	07:58:00	60.6393	50.6702	69.8297
1	08:03:00	52.1813	37.659	57.0658
1	08:08:00	57.1095	43.4896	69.894
1	08:13:00	83.6714	50.5291	81.1223
1	08:18:00	75.8105	46.5	71.6369
1	08:23:00	92.1553	26.3158	49.6394
1	08:28:00	85.7177	26.3889	56.2652
1	08:33:00	78.4572	34.2857	62.588
1	08:38:00	77.1003	53.4392	84.1113
1	08:43:00	103.65	38.6635	70.1486
1	08:48:00	84.2205	40.146	70.9872
1	08:53:00	69.6258	18.75	43.6398
1	08:58:00	50.9815	7.03625	28.8184
1	09:03:00	81.6229	11.74	38.7719
1	09:08:00	70.8136	21.8962	47.6678
1	09:13:00	88.2446	16.8122	48.338
1	09:18:00	69.0153	16.2281	45.8036
1	09:23:00	71.4566	12.1849	37.8515
1	09:28:00	62.4573	10.0427	35.2379
1	09:33:00	62.6397	9.74026	38.2528
1	09:38:00	48.0642	5.19751	24.5075
1	09:43:00	58.4874	6.07287	30.5459
1	09:48:00	66.9508	6.1144	28.4855
1	09:53:00	74.8439	14.7436	44.2742
1	09:58:00	61.3701	9.97921	35.014
1	10:03:00	47.0126	3.33988	23.5638
1	10:08:00	54.6003	6.40777	26.1651
1	10:13:00	40.902	1.88679	22.0818
1	10:18:00	36.1071	1.1236	18.6303
1	10:23:00	35.4874	0.925926	18.3141
1	10:28:00	37.0142	1.67598	19.2368
1	10:33:00	40.2392	1.28676	18.896
1	10:38:00	41.1445	3.20755	22.7578
1	10:43:00	34.8974	1.27273	17.6824
1	10:48:00	30.9299	0.546448	17.6259
1	10:53:00	28.1376	1.43369	17.9366
1	10:58:00	30.9667	0.907441	18.0437
1	11:03:00	39.8248	1.46252	19.7357
1	11:08:00	39.5475	0.366972	16.1024
1	11:13:00	22.501	0.18018	14.8137
1	11:18:00	26.543	0.728597	16.3317
1	11:23:00	27.7689	0.896057	15.9893
1	11:28:00	27.2846	0.176678	14.8909
1	11:33:00	35.2912	0.350263	14.9085
1	11:38:00	30.993	0.172712	13.3733
1	11:43:00	28.8975	0.169492	13.0833
1	11:48:00	29.6413	0	13.892
1	11:53:00	28.3446	0	12.3409
1	11:58:00	36.8702	0	8.84174
2	12:03:00	26.6497	0.171233	11.4437
2	12:08:00	20.0018	0	10.9669
2	12:13:00	19.4826	0	12.3171
2	12:18:00	23.5284	0	12.4547
2	12:23:00	35.7168	0	11.6705
2	12:28:00	20.2486	0	12.5932
2	12:33:00	17.0769	0	11.1088
2	12:38:00	26.1136	0.337268	13.4292
2	12:43:00	26.4276	0.35461	15.5796
2	12:48:00	26.6791	0.525394	16.2675
2	12:53:00	31.1529	0.352734	16.7917
2	12:58:00	54.3645	4.83005	24.8991
2	01:03:00	39.0956	2.50447	22.3218
2	01:08:00	36.1517	1.90641	18.9162
2	01:13:00	34.6995	2.62238	21.4026
2	01:18:00	39.2464	1.01868	17.3489
2	01:23:00	27.1803	1.76991	17.5077
2	01:28:00	34.231	1.35135	16.8811
2	01:33:00	43.4365	3.74787	20.2875
2	01:38:00	57.953	2.92096	21.0984
2	01:43:00	43.9171	2.07612	19.7563
2	01:48:00	45.7071	2.39726	21.0075
2	01:53:00	47.9744	2.0979	19.4267
2	01:58:00	30.6989	0.531915	17.0672
2	02:03:00	21.2109	0.359066	14.934
2	02:08:00	26.8705	0.357782	15.1925
2	02:13:00	28.0061	0.733945	17.5706
2	02:18:00	37.7165	0.919118	18.7617
2	02:23:00	25.1312	1.1215	19.3903
2	02:28:00	34.0888	0.372439	17.8251
2	02:33:00	32.5982	0.548446	17.017
2	02:38:00	29.4901	0.180505	16.9774
2	02:43:00	27.247	0.178571	16.1103
2	02:48:00	32.3515	0.533808	16.4076
2	02:53:00	27.6186	0.891266	17.2589
2	02:58:00	26.222	0.704225	16.0176
2	03:03:00	29.1692	0.884956	17.1515
2	03:08:00	26.9997	0.877193	16.8777
2	03:13:00	23.4979	0	14.0485
2	03:18:00	31.1505	0.348432	15.5225
2	03:23:00	20.2127	0	14.8083
2	03:28:00	18.4484	0	13.5144
2	03:33:00	22.4522	0.346021	14.5806
2	03:38:00	18.6571	0	13.8209
2	03:43:00	23.4219	0	14.3078
2	03:48:00	31.1437	0.168634	15.9493
2	03:53:00	37.7111	0.173611	15.5349
2	03:58:00	28.6427	0	14.6988
2	04:03:00	21.8962	0	17.0103
2	04:08:00	27.0389	1.28676	19.051
2	04:13:00	27.4289	2.79851	21.5739
2	04:18:00	31.4147	1.80505	19.7661
2	04:23:00	35.0114	2.35081	21.125
2	04:28:00	24.5766	1.06195	17.9296
2	04:33:00	38.5839	3.10786	22.5238
2	04:38:00	27.8462	1.08893	19.7377
2	04:43:00	32.6275	0.173611	15.9826
2	04:48:00	25.3827	0.699301	15.9825
2	04:53:00	26.3785	0.510204	14.2476
2	04:58:00	28.2521	0.688468	16.1507
2	05:03:00	28.3357	0.502513	13.9066
2	05:08:00	30.1274	0.164474	12.9208
2	05:13:00	26.0089	0.496689	13.906
2	05:18:00	36.9175	0	13.2365
2	05:23:00	21.0327	0.510204	14.4335
2	05:28:00	23.026	0	12.2074
2	05:33:00	19.4858	0	12.2555
2	05:38:00	16.3193	0	12.6449
2	05:43:00	19.1717	0	11.2521
2	05:48:00	15.2508	0	9.92671
2	05:53:00	14.5389	0	9.06006
2	05:58:00	16.6462	0	8.67051
2	06:03:00	18.2269	0	8.82122
2	06:08:00	13.7018	0	8.87037
2	06:13:00	12.6322	0	8.01837
2	06:18:00	27.8398	0	10.3879
2	06:23:00	19.3697	0.310078	10.6822
2	06:28:00	11.1633	0	8.93868
2	06:33:00	16.6321	0	9.09075
2	06:38:00	13.7093	0	8.29972
2	06:43:00	15.544	0	8.05956
2	06:48:00	16.6223	0	7.83283
2	06:53:00	13.1337	0	7.89262
2	06:58:00	18.0192	0	8.67982
2	07:03:00	15.3427	0	8.20599
2	07:08:00	13.8464	0	7.86855
2	07:13:00	15.5888	0	7.71647
2	07:18:00	13.018	0	8.57592
2	07:23:00	12.244	0	8.70602
2	07:28:00	17.3155	0	8.12423
2	07:33:00	10.8213	0	8.57735
2	07:38:00	13.6165	0	8.70544
2	07:43:00	13.7972	0	7.6923
2	07:48:00	15.2171	0	7.97036
2	07:53:00	11.9859	0	8.33957
2	07:58:00	12.4681	0	8.21211
2	08:03:00	12.8781	0	8.19959
2	08:08:00	13.4236	0	8.20166
2	08:13:00	16.6023	0	8.08919
2	08:18:00	17.8381	0	8.17638
2	08:23:00	19.338	0	8.12134
2	08:28:00	14.6675	0	8.17387
2	08:33:00	16.8542	0	8.50102
2	08:38:00	12.449	0	8.05862
2	08:43:00	12.7607	0	7.51396
2	08:48:00	10.5018	0	7.90448
2	08:53:00	14.4551	0	8
2	08:58:00	13.43	0	7.61654
2	09:03:00	12.1736	0	8.17715
2	09:08:00	20.9147	0	7.26651
2	09:13:00	25.2922	0	6.82181
2	09:18:00	15.7256	0	7.77935
2	09:23:00	14.3517	0	9.03573
2	09:28:00	14.1046	0	9.57626
2	09:33:00	15.5542	0.3367	12.6619
2	09:38:00	15.4813	0	11.3752
2	09:43:00	15.6884	0	10.4402
2	09:48:00	24.2394	0	9.02029
2	09:53:00	25.0778	0.147929	10.1911
2	09:58:00	15.7323	0	9.71798
2	10:03:00	20.2366	0	9.7807
2	10:08:00	16.899	0.154321	10.0958
2	10:13:00	17.5299	0	8.83717
2	10:18:00	14.0835	0	8.52649
2	10:23:00	14.1796	0	8.4048
2	10:28:00	12.5531	0	8.2254
2	10:33:00	13.1023	0	8.95626
2	10:38:00	16.987	0.150376	9.38403
2	10:43:00	12.117	0	8.16055
2	10:48:00	12.5839	0	8.40303
2	10:53:00	14.658	0	8.13555
2	10:58:00	12.308	0	8.32141
2	11:03:00	13.0359	0	7.75212
2	11:08:00	12.8768	0	8.07724
2	11:13:00	16.4386	0	8.06598
2	11:18:00	12.4522	0	7.87419
2	11:23:00	12.0369	0	8.21497
2	11:28:00	13.7444	0	8.27126
2	11:33:00	10.8443	0	8.60251
2	11:38:00	12.2317	0	7.8797
2	11:43:00	12.0588	0	7.77631
2	11:48:00	9.78412	0	7.72288
2	11:53:00	9.00405	0	8.06039
2	11:58:00	8.81997	0	7.79681
2	12:03:00	11.0179	0	8.09151
2	12:08:00	11.1798	0	8.18006
2	12:13:00	10.7136	0	8.06621
2	12:18:00	17.0752	0	7.54177
2	12:23:00	16.786	0	8.09371
2	12:28:00	11.247	0	7.67738
2	12:33:00	12.7048	0	8.37834
2	12:38:00	11.2093	0	8.18572
2	12:43:00	10.5745	0	7.12545
2	12:48:00	12.7652	0	8.09757
2	12:53:00	12.1188	0	8.18855
2	12:58:00	9.90386	0	8.15193
2	01:03:00	12.1316	0	8.30244
2	01:08:00	13.902	0	8.62289
2	01:13:00	13.7121	0	9.62937
2	01:18:00	11.948	0	9.11812
2	01:23:00	11.515	0	8.50701
2	01:28:00	12.2605	0	8.84682
2	01:33:00	19.3125	0	9.1135
2	01:38:00	11.3711	0	9.05538
2	01:43:00	11.4521	0	9.22454
2	01:48:00	16.5777	0	8.89216
2	01:53:00	9.2956	0	8.32767
2	01:58:00	12.2421	0	8.65337
2	02:03:00	12.4988	0	9.44456
2	02:08:00	12.333	0	8.96674
2	02:13:00	17.1401	0	9.19665
2	02:18:00	17.7129	0	8.93597
2	02:23:00	25.7434	0.432277	10.4845
2	02:28:00	13.1464	0	9.02523
2	02:33:00	21.8827	0	9.57675
2	02:38:00	16.202	0	8.72121
2	02:43:00	11.0708	0	8.07122
2	02:48:00	9.69861	0	8.60461
2	02:53:00	12.9659	0	9.03743
2	02:58:00	11.39	0	9.05657
2	03:03:00	11.2065	0	8.31177
2	03:08:00	13.2779	0	9.2994
2	03:13:00	11.814	0	9.45531
2	03:18:00	15.5936	0	9.30345
2	03:23:00	13.9053	0	9.76049
2	03:28:00	15.5562	0	9.90322
2	03:33:00	13.9242	0	12.1116
2	03:38:00	15.0234	0	10.7059
2	03:43:00	14.1142	0	10.6861
2	03:48:00	14.6006	0	11.1418
2	03:53:00	19.6939	0	11.697
2	03:58:00	19.5833	0.151745	10.7864
2	04:03:00	21.7878	1.62338	16.86
2	04:08:00	20.3841	1.76282	15.7415
2	04:13:00	24.4119	1.28824	18.4585
2	04:18:00	16.8787	0.825083	18.6119
2	04:23:00	18.8054	0.985222	18.9081
2	04:28:00	19.183	0.816993	20.4217
2	04:33:00	16.208	0.330579	17.7728
2	04:38:00	16.6805	1.34003	17.7804
2	04:43:00	18.2004	2.02703	19.5517
2	04:48:00	20.2317	0.84317	18.668
2	04:53:00	26.9795	1.47541	17.8768
2	04:58:00	19.3325	0.491803	15.6083
2	05:03:00	18.7319	0.811688	16.3119
2	05:08:00	18.0115	0.647249	15.2918
2	05:13:00	13.7639	0	13.2675
2	05:18:00	14.936	0.166945	13.7169
2	05:23:00	18.3498	2.38501	17.4317
2	05:28:00	20.7124	2.39726	18.8025
2	05:33:00	24.8409	4.33276	20.6756
2	05:38:00	35.0844	2.14876	18.6585
2	05:43:00	17.2327	0.168067	14.0453
2	05:48:00	15.6781	0.507614	14.6946
2	05:53:00	29.7162	0.816993	14.9211
2	05:58:00	39.8008	8.86957	26.8686
2	06:03:00	43.5826	12.9151	33.394
2	06:08:00	35.646	7.91367	30.7733
2	06:13:00	22.8508	5.34759	24.834
2	06:18:00	44.1895	11.5385	34.7528
2	06:23:00	54.4942	17.3278	38.464
2	06:28:00	38.2829	16.6016	37.2492
2	06:33:00	33.36	9.76492	30.1279
2	06:38:00	28.3824	7.8712	27.4492
2	06:43:00	33.7349	10.3321	31.2684
2	06:48:00	32.6852	12.2966	31.7531
2	06:53:00	42.1274	5.49451	26.3757
2	06:58:00	30.3529	11.1927	31.5993
2	07:03:00	18.3018	2.1164	20.9624
2	07:08:00	26.1661	2.57732	20.9677
2	07:13:00	38.1045	4.26621	23.5822
2	07:18:00	44.5199	11.3761	32.7526
2	07:23:00	19.4729	2.6362	21.6312
2	07:28:00	32.4104	1.87713	20.2402
2	07:33:00	19.6445	0.33389	15.9197
2	07:38:00	21.1938	0	14.0292
2	07:43:00	32.6766	0	14.9261
2	07:48:00	22.5735	0	14.9959
2	07:53:00	19.3923	0.162602	13.371
2	07:58:00	19.0899	0.535714	15.7081
2	08:03:00	16.8359	0	13.8378
2	08:08:00	17.2289	0	14.0811
2	08:13:00	19.3655	0.162866	13.5637
2	08:18:00	14.3753	0	13.2073
2	08:23:00	15.4555	0	13.766
2	08:28:00	15.9087	0	13.9988
2	08:33:00	14.7791	0	14.091
2	08:38:00	32.0521	0.165017	18.0443
2	08:43:00	28.986	0.847458	20.6865
2	08:48:00	23.4279	1.21951	22.2147
2	08:53:00	18.9014	1.76991	23.3468
2	08:58:00	20.4766	0.8726	21.4464
2	09:03:00	21.6787	2.68817	24.6111
2	09:08:00	34.8056	5.87121	29.7383
2	09:13:00	29.987	8.19367	32.0335
2	09:18:00	50.7478	9.22509	32.6773
2	09:23:00	42.7395	1.56006	18.5758
2	09:28:00	28.1339	0.167785	21.0209
2	09:33:00	22.2694	0.8726	24.3763
2	09:38:00	26.1572	6.89013	29.9949
2	09:43:00	27.7797	3.90764	25.5797
2	09:48:00	33.5171	1.1745	21.8426
2	09:53:00	21.4842	0.700525	22.5778
2	09:58:00	20.8031	0.535714	22.2582
2	10:03:00	25.3094	0.701754	19.0644
2	10:08:00	19.9693	1.25899	21.2312
2	10:13:00	23.9803	0.714286	20.1026
2	10:18:00	26.3584	3.30275	25.8174
2	10:23:00	20.6991	2.3766	23.7156
2	10:28:00	19.8027	0.533808	18.8766
2	10:33:00	20.5513	1.27737	21.2788
2	10:38:00	24.7294	4.7619	26.7139
2	10:43:00	31.1146	6.92308	26.929
2	10:48:00	29.7612	4.38095	25.9335
2	10:53:00	29.1203	6.47619	28.1059
2	10:58:00	52.3931	17.4442	40.0535
2	11:03:00	48.5294	27.5395	54.6513
2	11:08:00	47.1246	19.9153	47.0787
2	11:13:00	39.2875	13.6646	35.2529
2	11:18:00	52.4751	11.022	33.3772
2	11:23:00	56.4664	18.8285	43.4758
2	11:28:00	32.7057	1.07335	22.4904
2	11:33:00	50.3613	19.8	43.6348
2	11:38:00	70.2078	35.6077	64.1182
2	11:43:00	35.4351	12.9921	34.5135
2	11:48:00	37.9616	17.3387	38.7382
2	11:53:00	42.6451	15.5789	37.95
2	11:58:00	36.5543	7.57856	28.2791
3	12:03:00	54.5886	24.1449	42.7166
3	12:08:00	49.0721	19.5021	40.0448
3	12:13:00	41.209	15.8635	38.0859
3	12:18:00	54.8341	16.5272	39.9799
3	12:23:00	72.4003	13.1737	37.7338
3	12:28:00	23.5187	3.19149	22.0329
3	12:33:00	21.7206	1.23023	18.8886
3	12:38:00	22.7503	0.518135	15.4088
3	12:43:00	23.4703	0.654664	13.3207
3	12:48:00	25.7336	2.62238	21.8065
3	12:53:00	22.092	0.846024	16.7312
3	12:58:00	24.7949	1.39616	18.2563
3	01:03:00	19.1093	0.520833	16.7763
3	01:08:00	34.3674	4.12926	25.2004
3	01:13:00	31.6405	6.95971	26.7705
3	01:18:00	34.421	7.72128	28.7167
3	01:23:00	43.9255	17.5105	40.6546
3	01:28:00	43.5693	12.5	36.2968
3	01:33:00	37.9429	9.98043	32.4335
3	01:38:00	54.0675	19.7065	41.9979
3	01:43:00	43.9959	11.8012	36.8067
3	01:48:00	28.4487	5.5666	27.4614
3	01:53:00	27.0638	14.2857	34.6626
3	01:58:00	27.38	9.74659	32.5738
3	02:03:00	33.0167	5.35714	28.2843
3	02:08:00	34.2701	7.76892	29.1062
3	02:13:00	52.4541	5.03731	27.0213
3	02:18:00	48.605	4.93827	26.1711
3	02:23:00	25.4353	5.4409	27.7431
3	02:28:00	27.1942	1.50943	20.7162
3	02:33:00	25.6597	0.357143	15.8745
3	02:38:00	21.6664	0.711744	15.9036
3	02:43:00	22.6217	0.181818	15.46
3	02:48:00	22.2174	0	13.9827
3	02:53:00	19.734	0.555556	16.3154
3	02:58:00	30.1926	0.922509	17.5419
3	03:03:00	29.5871	1.2987	18.4795
3	03:08:00	32.9124	2.5	21.5092
3	03:13:00	21.7996	1.17878	18.2469
3	03:18:00	24.7515	1.17878	18.8269
3	03:23:00	29.6147	3.57143	23.75
3	03:28:00	28.2732	2.35294	18.9348
3	03:33:00	20.806	0.585938	16.8634
3	03:38:00	38.2991	0.372439	14.8808
3	03:43:00	23.7049	0	15.1036
3	03:48:00	24.7937	0.378072	17.6331
3	03:53:00	19.5141	0	15.235
3	03:58:00	19.3792	0.775194	18.1056
3	04:03:00	24.5644	1.76471	19.7077
3	04:08:00	30.0922	1.56863	19.7839
3	04:13:00	36.9663	4.03071	24.2267
3	04:18:00	20.023	0.581395	17.6512
3	04:23:00	28.4025	0.197239	16.744
3	04:28:00	40.4043	13.7996	36.3374
3	04:33:00	24.5764	7.96296	32.0906
3	04:38:00	22.846	3.74532	27.2417
3	04:43:00	27.3086	4.03846	26.5005
3	04:48:00	22.2994	1.84162	23.2213
3	04:53:00	33.091	5.81614	28.0979
3	04:58:00	22.8845	1.80832	22.9398
3	05:03:00	28.4953	5.35055	27.8933
3	05:08:00	27.9376	13.7331	34.0722
3	05:13:00	34.3651	7.76515	29.6811
3	05:18:00	29.686	6.30975	28.1052
3	05:23:00	22.4316	4.10448	23.7726
3	05:28:00	30.5059	3.96975	23.947
3	05:33:00	29.6798	7.8125	28.918
3	05:38:00	34.5567	12.9666	33.5948
3	05:43:00	32.7315	6.11855	27.0242
3	05:48:00	43.6068	9.69697	32.1491
3	05:53:00	46.4197	25.3796	47.4122
3	05:58:00	49.1152	5.13834	27.1153
3	06:03:00	33.9908	4.56204	26.312
3	06:08:00	41.8951	12.1514	35.2819
3	06:13:00	34.3332	15	35.4702
3	06:18:00	37.978	13.7634	38.4455
3	06:23:00	48.1301	10.4651	32.6751
3	06:28:00	38.7927	12.3431	34.222
3	06:33:00	29.4763	12.6273	34.167
3	06:38:00	40.727	12.7083	36.4125
3	06:43:00	43.7949	13.5699	35.7004
3	06:48:00	40.9688	4.53608	28.0841
3	06:53:00	43.0164	19.9125	43.0016
3	06:58:00	44.0143	16.8467	41.3274
3	07:03:00	54.1018	30.0226	57.4969
3	07:08:00	27.8757	3.125	22.9318
3	07:13:00	29.9239	3.66599	24.4599
3	07:18:00	36.9812	5.5102	26.7951
3	07:23:00	43.123	12.1795	36.0664
3	07:28:00	67.5217	24.0586	50.46
3	07:33:00	52.6402	36.0731	63.0303
3	07:38:00	43.4142	12.2056	39.706
3	07:43:00	43.6387	11.8393	36.7436
3	07:48:00	33.0845	4.08998	26.8615
3	07:53:00	40.2854	8.00821	28.4037
3	07:58:00	53.1161	12.1535	38.8245
3	08:03:00	45.2507	10.2296	35.2845
3	08:08:00	59.4968	20.2532	45.1174
3	08:13:00	68.602	41.2736	72.3086
3	08:18:00	75.2878	30.0847	57.2405
3	08:23:00	66.2358	35.8242	63.2984
3	08:28:00	52.719	63.0332	78.187
3	08:33:00	51.023	59.1346	72.6689
3	08:38:00	50.2907	39.8169	58.0331
3	08:43:00	47.7401	27.0153	47.4816
3	08:48:00	44.1267	24.9448	45.552
3	08:53:00	34.2532	12.9159	35.577
3	08:58:00	36.7811	9.28854	32.5991
3	09:03:00	38.5643	25.7545	46.1815
3	09:08:00	33.0558	12.9456	35.0772
3	09:13:00	35.4061	14.9225	36.0895
3	09:18:00	31.1168	14.0417	36.0948
3	09:23:00	31.6832	11.8217	34.96
3	09:28:00	37.5901	8.6444	30.9128
3	09:33:00	30.2336	6.76983	27.6189
3	09:38:00	28.236	4.73485	23.3108
3	09:43:00	49.7209	5.98131	25.8409
3	09:48:00	26.992	1.07527	19.3159
3	09:53:00	24.5728	2.54545	21.017
3	09:58:00	26.4605	6.20301	26.3875
3	10:03:00	30.74	6.40301	25.8706
3	10:08:00	28.1608	10.6383	32.2505
3	10:13:00	29.4545	6.26223	27.8863
3	10:18:00	26.0157	2.90135	23.9277
3	10:23:00	29.2288	2.03327	19.5959
3	10:28:00	37.4083	6.56934	26.3608
3	10:33:00	21.3641	4.18251	25.1753
3	10:38:00	25.32	6.53846	28.4492
3	10:43:00	56.1816	13.6	36.3168
3	10:48:00	43.6919	18.1443	42.3289
3	10:53:00	39.6636	4.61847	27.5197
3	10:58:00	21.3798	0.189753	14.9605
3	11:03:00	37.3687	6.32653	29.3249
3	11:08:00	32.9492	11.4754	33.856
3	11:13:00	34.0277	7.06861	29.6765
3	11:18:00	28.0892	7.77096	30.2983
3	11:23:00	49.9344	7.98403	32.2584
3	11:28:00	37.6925	19.7095	40.7905
3	11:33:00	38.7164	11.0887	33.9278
3	11:38:00	27.3158	1.93424	19.9248
3	11:43:00	33.7095	4.89237	24.4088
3	11:48:00	37.6702	11.2266	34.5473
3	11:53:00	43.01	14.053	38.2049
3	11:58:00	39.4182	18.0294	41.9372
3	12:03:00	56.1295	20.2454	42.1554
3	12:08:00	49.1569	29.5302	51.7893
3	12:13:00	53.6844	20.7547	41.8042
3	12:18:00	51.8437	21.5164	43.1574
3	12:23:00	54.6536	20.6544	43.4172
3	12:28:00	64.7062	29.1759	54.9971
3	12:33:00	41.7254	5.11247	29.9835
3	12:38:00	26.5179	1.55642	21.8377
3	12:43:00	23.7429	0	16.7309
3	12:48:00	26.197	6.49087	26.1486
3	12:53:00	50.9722	7.64818	29.7096
3	12:58:00	31.124	8.14394	28.7096
3	01:03:00	40.121	4.52899	24.6741
3	01:08:00	31.8143	4.34783	23.9734
3	01:13:00	23.9927	2.20183	21.1383
3	01:18:00	25.8168	2.53623	21.0589
3	01:23:00	20.9644	1.86567	23.454
3	01:28:00	25.8106	6.85714	28.2875
3	01:33:00	32.7995	5.33333	27.6357
3	01:38:00	26.9725	7.42188	28.5088
3	01:43:00	20.2386	3.06513	23.4862
3	01:48:00	22.5504	1.69173	20.4609
3	01:53:00	23.0424	4.38931	24.3059
3	01:58:00	34.2316	3.36449	23.1888
3	02:03:00	33.677	0.88968	15.72
3	02:08:00	23.5627	0.176678	13.5719
3	02:13:00	10.1829	0	11.6053
3	02:18:00	13.665	0	11.6577
3	02:23:00	17.1989	0.178253	13.1336
3	02:28:00	15.7894	0	11.3627
3	02:33:00	30.6096	0.170068	13.7183
3	02:38:00	23.6539	0.351494	14.1972
3	02:43:00	19.8352	0	13.1293
3	02:48:00	14.8909	0.3663	15.2805
3	02:53:00	14.2449	0	13.9067
3	02:58:00	21.3759	1.30841	18.616
3	03:03:00	27.7979	0.353982	14.5619
3	03:08:00	17.6893	0.733945	16.1861
3	03:13:00	26.8192	3.63289	23.7643
3	03:18:00	42.4256	1.43885	17.7074
3	03:23:00	20.2738	0	12.1312
3	03:28:00	20.9224	0	12.123
3	03:33:00	15.4721	0.353357	13.2814
3	03:38:00	13.2444	0	12.3899
3	03:43:00	22.882	0.34965	13.2412
3	03:48:00	29.491	3.02491	19.491
3	03:53:00	17.3463	0	11.4639
3	03:58:00	24.1973	0.516351	13.4326
3	04:03:00	35.0865	5.14706	25.3284
3	04:08:00	21.0748	0.358423	14.959
3	04:13:00	17.559	0.357782	14.0859
3	04:18:00	23.8014	0.70922	15.565
3	04:23:00	29.2704	1.04348	15.2338
3	04:28:00	24.8874	0.743494	15.9031
3	04:33:00	38.6598	2.58303	19.117
3	04:38:00	13.166	0.352734	11.6673
3	04:43:00	10.9149	0	9.5993
3	04:48:00	18.2245	0.727273	15.6247
3	04:53:00	16.9619	0.544465	15.3441
3	04:58:00	22.503	5.07519	24.6674
3	05:03:00	25.7934	7.47126	29.2245
3	05:08:00	23.6615	2.23881	19.3846
3	05:13:00	26.5301	8.54369	28.3928
3	05:18:00	27.6472	2.52918	20.7921
3	05:23:00	25.9507	8.36735	29.813
3	05:28:00	50.1714	11.5538	32.721
3	05:33:00	36.9944	17.9641	41.4153
3	05:38:00	28.0288	0.534759	17.9268
3	05:43:00	22.3343	1.08893	19.0672
3	05:48:00	16.5175	0.540541	16.9212
3	05:53:00	35.6599	5.24412	24.053
3	05:58:00	23.3583	4.28305	23.4143
3	06:03:00	16.9606	1.81488	19.2882
3	06:08:00	16.4828	0.181818	18.2842
3	06:13:00	28.6154	1.38169	17.5359
3	06:18:00	40.2848	2.16667	17.3467
3	06:23:00	16.5928	0.179533	14.2771
3	06:28:00	20.3857	3.47985	21.8043
3	06:33:00	25.1592	3.4296	18.4638
3	06:38:00	28.0121	1.25448	17.0212
3	06:43:00	22.5539	4.3956	22.2223
3	06:48:00	28.5315	9.9631	28.43
3	06:53:00	15.2657	0	9.25726
3	06:58:00	13.5913	0.171527	10.3191
3	07:03:00	14.4709	0	9.80913
3	07:08:00	12.3606	0	9.59381
3	07:13:00	12.4753	0	10.8243
3	07:18:00	17.3322	0.524476	12.5781
3	07:23:00	16.9968	0	8.7871
3	07:28:00	31.7993	4.09556	20.7017
3	07:33:00	30.5991	1.40351	16.5281
3	07:38:00	20.6159	0	12.7739
3	07:43:00	19.4735	0	11.6018
3	07:48:00	19.5026	0.17762	13.5872
3	07:53:00	18.7754	0.897666	15.6147
3	07:58:00	29.7515	5.3211	24.0147
3	08:03:00	22.8876	4.22794	22.279
3	08:08:00	35.3389	0.512821	13.1724
3	08:13:00	39.3006	1.35135	17.069
3	08:18:00	24.2389	0.881834	17.3374
3	08:23:00	11.6012	0	11.5853
3	08:28:00	12.8852	0	13.1008
3	08:33:00	13.2801	0	11.2376
3	08:38:00	17.7737	0	11.3538
3	08:43:00	11.1042	0	11.939
3	08:48:00	19.9365	0.5386	15.0451
3	08:53:00	21.3104	2.39852	20.477
3	08:58:00	29.9916	4.15162	21.6783
3	09:03:00	27.6473	3.47349	20.8934
3	09:08:00	27.845	2.55941	18.9925
3	09:13:00	26.6534	5.07519	24.1474
3	09:18:00	31.7826	13.1021	36.1252
3	09:23:00	44.3414	18.9899	43.1862
3	09:28:00	38.4882	6.93642	29.1485
3	09:33:00	46.8198	12.6253	35.5162
3	09:38:00	45.8558	9.91736	33.2424
3	09:43:00	33.7547	6.25	26.9792
3	09:48:00	37.9448	6.09524	24.5524
3	09:53:00	52.6844	12.9094	38.233
3	09:58:00	29.769	8.47145	29.1735
3	10:03:00	18.9188	3.37711	25.9357
3	10:08:00	24.5615	5.62852	28.0616
3	10:13:00	30.8078	15.4739	39.0542
3	10:18:00	46.2965	18.9474	40.547
3	10:23:00	55.1238	26.5659	52.7944
3	10:28:00	48.6269	22.7459	46.4419
3	10:33:00	64.2566	20.9302	45.4101
3	10:38:00	58.5369	14.9105	38.8085
3	10:43:00	40.6436	13.1048	35.4892
3	10:48:00	46.2224	11.6959	35.7352
3	10:53:00	47.7575	5.09434	26.6579
3	10:58:00	55.4381	13.2692	34.751
3	11:03:00	39.6151	18.107	42.5523
3	11:08:00	21.4729	4.00763	25.445
3	11:13:00	65.3902	12.6233	37.2702
3	11:18:00	62.6059	11.412	33.4988
3	11:23:00	68.6241	24.9448	50.5489
3	11:28:00	44.8112	6.15079	29.5812
3	11:33:00	31.8254	2.62664	21.4814
3	11:38:00	40.3648	17.6471	39.9318
3	11:43:00	42.4822	21.9512	46.866
3	11:48:00	55.754	19.6787	43.1722
3	11:53:00	62.7722	25.9574	51.4465
3	11:58:00	63.7358	22.8512	49.3738
4	12:03:00	49.6188	17.5869	40.4425
4	12:08:00	65.6226	19.3483	44.1881
4	12:13:00	45.0582	27.2727	49.0291
4	12:18:00	53.8048	25.4202	52.7866
4	12:23:00	69.5667	16.7689	42.5479
4	12:28:00	52.1965	37.8151	62.5304
4	12:33:00	39.8922	7.2381	28.7852
4	12:38:00	25.4424	9.55166	31.6925
4	12:43:00	38.6261	5.86011	27.1772
4	12:48:00	28.7713	0.536673	15.3425
4	12:53:00	44.1876	10.4364	31.8097
4	12:58:00	21.384	5.22244	27.3418
4	01:03:00	22.5032	4.21456	25.0352
4	01:08:00	54.5925	17.9325	42.6878
4	01:13:00	39.7627	11.1842	35.2236
4	01:18:00	46.7026	22.1007	44.1616
4	01:23:00	43.4616	19.6833	42.6506
4	01:28:00	56.3578	13.3333	36.1349
4	01:33:00	68.9224	14.5877	39.8628
4	01:38:00	49.9684	16.6667	40.957
4	01:43:00	52.7551	29.7235	50.595
4	01:48:00	74.8218	11.6466	33.0666
4	01:53:00	60.6839	21.2254	47.014
4	01:58:00	60.5078	26.2443	51.1146
4	02:03:00	49.2963	15.8242	43.0503
4	02:08:00	60.2462	16.2791	41.8579
4	02:13:00	44.901	6.45833	27.6743
4	02:18:00	54.4045	6.69371	30.6617
4	02:23:00	35.933	4.47471	23.9741
4	02:28:00	44.2705	21.7119	45.3581
4	02:33:00	45.0859	14.8225	37.8389
4	02:38:00	39.3854	26.5263	48.5803
4	02:43:00	51.2532	12.1514	34.9442
4	02:48:00	41.438	19.0171	41.1958
4	02:53:00	55.5554	25.8294	48.5498
4	02:58:00	52.4697	32.4455	55.1453
4	03:03:00	59.8659	47.8803	70.2951
4	03:08:00	87.3204	15.2893	37.4581
4	03:13:00	36.7519	13.4122	35.5541
4	03:18:00	41.5685	12.449	36.1999
4	03:23:00	28.2072	3.11284	23.3105

## Sheet: CA5
ICU Day #	Time	SDNN	pNN50	rMSSD
1	10:25:00	19.9801	0	10.5295
1	10:30:00	34.084	1.12903	17.3466
1	10:35:00	27.8853	0.330579	15.9702
1	10:40:00	32.5731	0	16.6946
1	10:45:00	25.0063	0.333333	14.5438
1	10:50:00	27.282	1.75439	20.848
1	10:55:00	22.0752	0.528169	18.9648
1	11:00:00	25.5685	0.905797	15.3906
1	11:05:00	24.1733	0.363636	14.6126
1	11:10:00	29.1405	0.362976	15.7291
1	11:15:00	36.2346	1.52964	18.7894
1	11:20:00	38.3649	2.50965	24.5421
1	11:25:00	34.9196	4.18327	25.2881
1	11:30:00	24.5796	0.888099	19.1589
1	11:35:00	24.7116	1.07914	21.4738
1	11:40:00	38.8345	0.339559	18.1658
1	11:45:00	22.841	1.03806	22.9963
1	11:50:00	23.8434	0.168067	18.5091
1	11:55:00	19.6628	0	13.7563
1	12:00:00	19.1647	0.325203	14.4339
1	12:05:00	15.5645	0.168919	18.2386
1	12:10:00	42.4771	0.159236	15.2533
1	12:15:00	18.8713	1.0772	24.8214
1	12:20:00	22.7396	2.52252	26.6955
1	12:25:00	23.5751	1.08893	24.6235
1	12:30:00	38.4317	2.84698	26.0413
1	12:35:00	27.4665	2.32558	24.8139
1	12:40:00	29.3914	12.218	36.326
1	12:45:00	23.5336	5.78358	30.4592
1	12:50:00	28.8658	7.74908	31.0828
1	12:55:00	23.8893	6.50558	31.1103
1	01:00:00	31.5425	3.73002	24.8334
1	01:05:00	24.4998	0.352734	22.1535
1	01:10:00	31.9074	1.6129	23.988
1	01:15:00	26.4611	12.5241	36.0603
1	01:20:00	22.3177	3.14815	25.9047
1	01:25:00	25.7796	3.98482	26.9958
1	01:30:00	21.9807	2.06767	26.619
1	01:35:00	25.473	2.96846	25.0719
1	01:40:00	26.904	5.40037	27.9909
1	01:45:00	34.1343	1.52672	20.7376
1	01:50:00	39.0702	0.170068	18.0249
1	01:55:00	27.252	0.423131	11.5036
1	02:00:00	19.6647	0	8.05591
1	02:05:00	19.5513	0	9.27441
1	02:10:00	22.7188	0	8.41465
1	02:15:00	25.1099	0	7.59774
1	02:20:00	22.2166	0.267738	9.19577
1	02:25:00	29.5755	0	8.02971
1	02:30:00	18.0736	0.165289	13.9932
1	02:35:00	39.6335	2.97952	24.545
1	02:40:00	35.6746	2.75591	22.2229
1	02:45:00	37.638	2.94695	21.6128
1	02:50:00	42.9447	4.98008	25.0093
1	02:55:00	45.2319	5.07099	26.2576
1	03:00:00	33.5191	6.20985	28.6011
1	03:05:00	24.1888	3.45528	23.4323
1	03:10:00	17.8518	1.60643	21.0808
1	03:15:00	20.0252	2.84553	23.7877
1	03:20:00	21.9168	3.92562	26.7637
1	03:25:00	27.1659	10.1732	34.1162
1	03:30:00	27.6287	12.3348	36.1143
1	03:35:00	95.4848	27.7251	67.2718
1	03:40:00	62.7244	35.3116	68.4256
1	03:45:00	49.1787	21.3256	48.4608
1	03:50:00	44.8797	19.4226	45.2957
1	03:55:00	64.7644	27.6471	60.0596
1	04:00:00	108.584	11.7391	38.6251
1	04:05:00	24.3003	0	10.4575
1	04:10:00	18.2428	0	9.53288
1	04:15:00	30.7659	0.29985	11.997
1	04:20:00	32.2727	0	11.0383
1	04:30:00	30.0081	0.207469	10.7294
1	04:35:00	28.1764	0	10.3028
1	04:40:00	29.5083	0	10.9402
1	04:45:00	22.3963	0.700525	16.0559
1	04:50:00	36.8691	1.06572	18.1065
1	04:55:00	17.9032	0.902527	19.3109
1	05:00:00	29.5295	1.69811	21.4578
1	05:05:00	30.9145	5.84795	27.7892
1	05:10:00	35.5694	2.83554	21.4189
1	05:15:00	33.2401	0.94162	16.0451
1	05:20:00	30.9084	1.12994	16.8512
1	05:25:00	38.785	3.90625	24.1609
1	05:30:00	31.8358	3.8835	22.876
1	05:35:00	34.8258	2.07547	21.0114
1	05:40:00	35.0867	2.13592	22.8052
1	05:45:00	33.9401	2.3166	21.8015
1	05:50:00	63.426	2.85714	21.3247
1	05:55:00	41.2287	0	15.5181
1	06:00:00	23.5727	0.341297	17.1403
1	06:05:00	19.8447	0	16.397
1	06:10:00	23.2945	1.54374	20.8709
1	06:15:00	26.6912	0.505902	19.6289
1	06:20:00	19.1324	0.336134	17.4533
1	06:25:00	22.9864	0.335008	19.1056
1	06:30:00	16.1631	0	12.5299
1	06:35:00	16.1804	0	11.1737
1	06:40:00	15.6941	0	9.92703
1	06:45:00	21.356	0	11.9886
1	06:50:00	17.8583	0.315956	13.9074
1	06:55:00	22.6504	0	15.7547
1	07:00:00	21.0922	0	16.2673
1	07:05:00	17.3886	0	15.1156
1	07:10:00	39.8039	0	12.5018
1	07:15:00	12.9276	0	7.96101
1	07:20:00	25.0955	0	11.0128
1	07:25:00	18.7565	0	8.27565
1	07:30:00	10.7846	0	7.09217
1	07:35:00	12.1541	0.296736	10.4225
1	07:40:00	11.706	0	10.0208
1	07:45:00	12.0082	0	10.2815
1	07:50:00	17.2915	0	9.52102
1	07:55:00	19.5168	0	9.949
1	08:00:00	22.186	0	11.476
1	08:05:00	28.7194	0.483092	13.5138
1	08:10:00	25.5928	0	11.576
1	08:15:00	21.0433	0	12.6802
1	08:20:00	16.6641	0	11.9618
1	08:25:00	32.3551	0.489396	15.0484
1	08:30:00	28.1122	0.172117	14.1163
1	08:35:00	41.2267	0	12.5763
1	08:40:00	29.529	0	11.0516
1	08:45:00	28.4262	0.14245	10.3103
1	08:50:00	26.7731	0.144718	10.6907
1	08:55:00	24.9899	0.310559	13.7231
1	09:00:00	21.779	0	13.883
1	09:05:00	19.7469	0.169779	15.5907
1	09:10:00	21.6155	0	14.3731
1	09:15:00	18.2976	0.347826	17.2487
1	09:20:00	24.5433	0.338983	16.9514
1	09:25:00	20.4063	0.33557	15.7634
1	09:30:00	24.5924	0	15.0349
1	09:35:00	22.0971	0.165017	13.3637
1	09:40:00	26.8627	0.171821	14.8152
1	09:45:00	20.8756	0	11.7299
1	09:50:00	24.1419	0.336134	14.918
1	09:55:00	23.9942	0	14.4923
1	10:00:00	23.7408	0	13.4212
1	10:05:00	30.4562	0	10.6398
1	10:10:00	22.8464	0	12.8016
1	10:15:00	24.4528	0.167504	13.3962
1	10:20:00	16.8467	0	14.7701
1	10:25:00	30.0943	0.695652	16.7643
1	10:30:00	27.433	0.166945	16.545
1	10:35:00	23.6964	0	12.5537
1	10:40:00	24.1058	0	11.3662
1	10:45:00	24.1869	0.3125	12.9923
1	10:50:00	24.7864	0.169779	14.2964
1	10:55:00	27.721	2.07972	17.8171
1	11:00:00	25.553	0.701754	18.249
1	11:05:00	30.9482	0	16.1296
1	11:10:00	22.1886	0.169492	16.1787
1	11:15:00	22.1752	0.340716	17.0874
1	11:20:00	27.2809	0.171233	18.5472
1	11:25:00	22.5432	0	15.8876
1	11:30:00	22.9606	0.337838	15.8199
1	11:35:00	26.626	0.826446	15.1964
1	11:40:00	23.0215	0.169492	16.868
1	11:45:00	22.6968	0.866551	21.9228
1	11:50:00	25.5554	1.24113	21.8025
1	11:55:00	27.4971	1.05448	20.502
2	12:00:00	36.4469	1.41343	21.3601
2	12:05:00	28.4299	1.24113	19.133
2	12:10:00	22.6276	1.06952	19.4528
2	12:15:00	37.1592	0.151057	11.4749
2	12:20:00	16.0329	0.274725	10.641
2	12:25:00	17.6822	0	8.12989
2	12:30:00	25.3688	0.148368	10.1033
2	12:35:00	19.9315	0.289017	11.6202
2	12:40:00	19.6242	0	8.54068
2	12:45:00	23.1969	0.5997	15.6636
2	12:50:00	21.6105	0	9.84385
2	12:55:00	17.8225	0	7.86819
2	01:00:00	15.8894	0	8.60143
2	03:00:00	67.7323	0.970874	17.4727
2	03:05:00	58.5395	0.684346	15.682
2	03:10:00	52.8087	0.259291	14.3929
2	03:15:00	62.931	5.58184	27.7619
2	03:20:00	64.2591	3.22292	22.1669
2	03:25:00	56.6772	1.98377	17.746
2	03:30:00	40.5502	1.38504	16.8561
2	03:35:00	32.4648	0.570342	16.3051
2	03:40:00	46.6904	1.20037	19.1876
2	03:45:00	42.8531	2.6601	22.9978
2	03:50:00	41.5871	1.92864	19.7356
2	03:55:00	50.2461	2.65487	22.9464
2	04:00:00	43.6062	7.56501	29.3926
2	04:05:00	64.3376	6.80934	30.1446
2	04:10:00	62.5088	3.56473	22.2448
2	04:15:00	42.2036	9.56522	33.6757
2	04:20:00	39.2571	5.56701	25.0202
2	04:25:00	35.377	2.8866	22.7467
2	04:30:00	23.6543	1.43737	21.5323
2	04:35:00	23.0506	2.47934	22.4926
2	04:40:00	28.8978	3.77358	26.8347
2	04:45:00	86.036	23.9468	53.0352
2	04:50:00	42.15	16.2741	42.8645
2	04:55:00	54.6433	16.4905	39.754
2	05:00:00	49.1527	14.1104	37.993
2	05:05:00	44.2031	11.3872	36.6462
2	05:10:00	54.8119	9.45674	32.6868
2	05:15:00	55.66	15.2893	40.257
2	05:20:00	90.6031	25.2358	67.6684
2	05:25:00	58.8625	15.8	38.8672
2	05:30:00	54.3481	14.9105	37.876
2	05:35:00	44.3878	19.1398	40.9891
2	05:40:00	38.9493	11.8143	35.4053
2	05:45:00	62.9234	23.9741	47.2205
2	05:50:00	38.4007	14.7577	38.7523
2	05:55:00	36.9243	16.4444	42.4913
2	06:00:00	71.5765	18.6047	45.8415
2	06:05:00	74.7309	23.0942	49.0264
2	06:10:00	57.0753	13.6905	37.934
2	06:15:00	42.5003	29.3578	52.9039
2	06:20:00	43.4568	22.7586	48.6787
2	06:25:00	30.3687	13.4454	35.1802
2	06:30:00	37.4111	6.73469	31.1583
2	06:35:00	47.3482	18.9732	43.2121
2	06:40:00	60.1859	23.0047	48.3757
2	06:45:00	68.8361	21.4932	48.1205
2	06:50:00	67.7001	27.6382	56.0072
2	06:55:00	48.1503	26.6667	54.5164
2	07:00:00	53.6545	32.0388	61.2884
2	07:05:00	46.5836	44.4724	63.0342
2	07:10:00	90.5772	22.8448	50.1033
2	07:15:00	80.6057	24.821	61.3086
2	07:20:00	101.249	47.1947	93.4863
2	07:25:00	73.2948	44.2073	82.867
2	07:30:00	75.4175	12.987	45.8826
2	07:35:00	53.6081	18.6404	49.2484
2	07:40:00	55.1868	22.5877	48.7298
2	07:45:00	65.6655	37.0844	71.6662
2	07:50:00	61.2433	33.7596	66.0205
2	07:55:00	63.8711	8.85827	31.6039
2	08:00:00	47.8812	35.4369	60.9861
2	08:05:00	72.6335	17.3516	49.3627
2	08:10:00	53.871	12.9741	37.2945
2	08:15:00	48.4221	31.1927	57.4964
2	08:20:00	50.95	20.5128	46.5163
2	08:25:00	54.4543	21.1765	43.7318
2	08:30:00	55.5983	27.9904	52.988
2	08:35:00	56.4295	6.68954	24.1709
2	08:40:00	40.538	38.4306	53.1799
2	08:45:00	46.6424	27.5728	50.9013
2	08:50:00	40.4104	41.1273	60.3145
2	08:55:00	57.8675	43.5714	71.2672
2	09:00:00	74.3282	44.4444	78.0948
2	09:05:00	50.2132	24.1309	47.7909
2	09:10:00	42.0257	24.1015	48.246
2	09:15:00	36.7009	17.9592	41.4748
2	09:20:00	38.7009	24.8394	48.4716
2	09:25:00	40.8558	17.8344	41.0214
2	09:30:00	24.088	6.65323	29.0938
2	09:35:00	24.8291	6.86869	31.5954
2	09:40:00	56.258	13.5667	37.9925
2	09:45:00	50.2934	26.5217	57.1497
2	09:50:00	73.3308	24.826	58.1541
2	09:55:00	55.8896	25.2336	52.3154
2	10:00:00	56.5023	9.82659	37.1152
2	10:05:00	63.1841	10.2564	36.5216
2	10:10:00	48.6615	36.9388	63.8058
2	10:15:00	45.2283	33.6694	57.4546
2	10:20:00	49.4804	30.4348	55.3754
2	10:25:00	48.2623	36.2525	60.1619
2	10:30:00	42.1658	22.7969	45.6514
2	10:35:00	43.3927	30.8026	58.6128
2	10:40:00	47.4167	39.1121	64.0359
2	10:45:00	40.5384	45.7447	65.075
2	10:50:00	41.5575	17.0254	38.9144
2	10:55:00	51.6815	21.2598	44.6184
2	11:00:00	48.3059	2.19436	18.1612
2	11:05:00	33.1036	0.473934	16.2943
2	11:10:00	27.2078	3.2491	20.9906
2	11:15:00	27.2035	1.50943	19.3479
2	11:20:00	56.5441	1.67504	18.8855
2	11:25:00	34.9655	0.839161	13.5395
2	11:30:00	37.956	0	10.0807
2	11:35:00	53.8711	0.482315	16.1472
2	11:40:00	47.1361	1.84255	20.8625
2	11:45:00	40.9032	10.1449	31.862
2	11:50:00	53.2436	31.0127	55.8261
2	11:55:00	52.7188	25	49.1257
2	12:00:00	43.9156	31.2236	54.2188
2	12:05:00	64.4567	44.5983	82.6369
2	12:10:00	56.3001	28.2555	54.9426
2	12:15:00	48.2506	19.4915	43.8766
2	12:20:00	53.5593	25.7511	52.9637
2	12:25:00	52.3854	29.6214	51.3903
2	12:30:00	63.9657	25.1101	51.3391
2	12:35:00	73.4428	29.3722	56.9906
2	12:40:00	71.4149	31.1164	62.4686
2	12:45:00	83.282	30.2381	67.4182
2	12:50:00	72.3318	26.1959	56.8436
2	12:55:00	70.6059	30.7527	58.9327
2	01:00:00	48.8933	12.2411	37.7443
2	01:05:00	46.456	18.0162	42.0803
2	01:10:00	34.7533	7.28597	29.4464
2	01:15:00	56.3046	16.8605	43.9633
2	01:20:00	45.4508	15.0794	39.8776
2	01:25:00	54.7731	32.574	59.0784
2	01:30:00	37.837	7.27273	30.0729
2	01:35:00	50.0693	29.5503	52.7461
2	01:40:00	51.9443	35.2804	60.9863
2	01:45:00	41.7947	14.7638	38.8382
2	01:50:00	57.4661	15.3386	44.1973
2	01:55:00	46.7865	20.1172	46.8455
2	02:00:00	46.1084	16.3462	39.9554
2	02:05:00	48.8127	26.1477	52.6346
2	02:10:00	35.249	14.4788	38.0822
2	02:15:00	49.593	1.52144	15.2899
2	02:20:00	35.6286	0.15361	13.4605
2	02:25:00	28.8837	1.91304	21.665
2	02:30:00	35.9512	17.1429	39.9878
2	02:35:00	32.8376	10.5058	37.2452
2	02:40:00	49.8207	18.4314	44.7599
2	02:45:00	36.8462	14.6199	39.5262
2	02:50:00	35.1504	4.4405	24.9088
2	02:55:00	42.6001	18.1818	43.7166
2	03:00:00	33.6021	9.15888	30.7844
2	03:05:00	40.8821	24.6377	50.268
2	03:10:00	45.9955	19.4831	44.7644
2	03:15:00	45.1922	24.8031	47.0322
2	03:20:00	43.9827	36.2705	60.6555
2	03:25:00	42.5177	32.2515	57.4656
2	03:30:00	39.218	20.7843	43.6887
2	03:35:00	38.1508	28.8306	51.5226
2	03:40:00	40.4243	23.3533	47.6434
2	03:45:00	41.6524	25.4902	46.4495
2	03:50:00	38.9361	3.73984	23.3004
2	03:55:00	40.9915	0.768049	17.1535
2	04:00:00	24.8202	0.13587	11.632
2	04:05:00	71.7852	8.47145	37.1588
2	04:10:00	47.7287	20.1646	51.4686
2	04:15:00	81.1246	34.3318	69.924
2	04:20:00	81.6135	30.0971	67.087
2	04:25:00	63.1148	17.316	47.2979
2	04:30:00	58.1342	17.226	45.3623
2	04:35:00	66.6683	8.82883	30.3674
2	04:40:00	90.7853	40.3061	82.372
2	04:45:00	82.4465	33.4262	72.0087
2	04:50:00	51.5763	29.6117	56.7207
2	04:55:00	41.9657	21.3636	49.909
2	05:00:00	42.2382	30.0733	55.2715
2	05:05:00	67.8367	39.3701	67.0143
2	05:10:00	50.3015	36.7347	64.6965
2	05:15:00	107.622	24.8244	59.5628
2	05:20:00	80.633	10.9434	36.8561
2	05:25:00	61.141	11.9705	37.9108
2	05:30:00	101.296	51.5385	99.1178
2	05:35:00	99.0101	57.478	99.2055
2	05:40:00	57.6309	47.9319	71.0661
2	05:45:00	64.4435	32.0293	60.741
2	05:50:00	127.72	34.25	72.4773
2	05:55:00	99.7452	52.921	98.5949
2	06:00:00	84.4013	38.1074	66.1815
2	06:05:00	107.001	44.6991	88.4013
2	06:10:00	50.2692	37.594	62.0143
2	06:15:00	117.239	44.2935	89.6593
2	06:20:00	70.514	42.4165	73.3964
2	06:25:00	101.121	32.8467	66.8572
2	06:30:00	72.9287	39.8329	71.197
2	06:35:00	93.6213	48.3384	86.8165
2	06:40:00	63.2386	39.0935	67.9023
2	06:45:00	56.3737	43.6842	68.9836
2	06:50:00	59.2861	43.6548	70.5966
2	06:55:00	82.0637	48.0712	84.2571
2	07:00:00	88.712	46.0641	80.2805
2	07:05:00	90.857	38.7342	69.5318
2	07:10:00	53.7488	49.8567	74.432
2	07:15:00	124.045	39.2045	79.4767
2	07:20:00	93.0265	49.2063	92.5782
2	07:25:00	79.4058	18.3983	48.4338
2	07:30:00	82.5587	44.1734	77.7472
2	07:35:00	104.611	25.8352	52.9611
2	07:40:00	39.5933	2.02177	19.5451
2	07:45:00	38.3291	8.38095	32.6487
2	07:50:00	51.671	5.22023	25.039
2	07:55:00	69.2938	17.126	43.8509
2	08:00:00	51.9342	16.6023	40.4103
2	08:05:00	50.7132	8.29016	30.4658
2	08:10:00	37.8056	16.9524	39.9802
2	08:15:00	73.9086	25.1938	51.0649
2	08:20:00	50.6706	1.96399	22.3456
2	08:25:00	26.2617	0.149477	11.4022
2	08:30:00	22.502	0	11.0289
2	08:35:00	35.2939	0.730994	15.6751
2	08:40:00	41.6216	0.658762	11.5388
2	08:45:00	34.2666	0.691563	14.0656
2	08:50:00	35.8539	1.71607	17.5817
2	08:55:00	49.4554	5.90278	26.0832
2	09:00:00	39.4937	11.1712	32.7427
2	09:05:00	30.7779	4.46429	25.6838
2	09:10:00	41.6961	14.2596	35.1519
2	09:15:00	51.2616	18.3521	41.3944
2	09:20:00	31.6075	7.05009	33.6618
2	09:25:00	39.0003	8.14815	32.6834
2	09:30:00	44.7536	17.0297	42.6942
2	09:35:00	40.1969	15.4876	38.9554
2	09:40:00	42.2628	13.4791	34.8009
2	09:45:00	35.9993	16.8	41.726
2	09:50:00	38.2981	16.4751	39.4056
2	09:55:00	44.1066	15.3543	40.9586
2	10:00:00	36.0089	15.873	41.4009
2	10:05:00	48.8791	9.81132	35.8193
2	10:10:00	34.681	1.28676	21.839
2	10:15:00	32.1269	9.23077	32.0941
2	10:20:00	40.9586	8.8015	32.6507
2	10:25:00	38.8592	7.44879	30.3072
2	10:30:00	28.2175	3.21361	25.0797
2	10:35:00	37.1346	9.67742	31.4263
2	10:40:00	51.846	11.875	35.5378
2	10:45:00	45.4536	8.77944	33.1671
2	10:50:00	46.4728	11.3734	37.406
2	10:55:00	39.4525	16.9528	41.9196
2	11:00:00	60.8119	21.3793	45.8652
2	11:05:00	92.0574	34.6835	74.4049
2	11:10:00	64.9048	35.8537	67.284
2	11:15:00	52.2673	15.9645	41.1989
2	11:20:00	64.0037	19.5122	47.0276
2	11:25:00	61.357	23.516	51.6327
2	11:30:00	64.4589	29.6758	60.2638
2	11:35:00	54.1605	31.1164	55.2691
2	11:40:00	70.4326	39.5225	69.9016
2	11:45:00	53.8753	40.4412	63.104
2	11:50:00	60.0275	39.7022	67.5998
2	11:55:00	78.2366	37.9487	77.6031
3	12:00:00	65.0381	39.9471	71.4002
3	12:05:00	76.5264	42.4581	75.3557
3	12:10:00	54.0735	38.6861	60.9275
3	12:15:00	69.0435	21.6274	44.6911
3	12:20:00	68.1366	37.2152	68.709
3	12:25:00	82.4419	30.0283	62.4239
3	12:30:00	89.2819	31.5068	65.1957
3	12:35:00	91.3548	35.2113	69.5586
3	12:40:00	60.2432	42.1053	72.0111
3	12:45:00	59.0281	38.9041	72.3765
3	12:50:00	69.0218	31.8182	71.0058
3	12:55:00	75.5456	32.8446	77.238
3	01:00:00	123.111	8.82353	37.3776
3	01:05:00	64.2033	4.09253	23.7664
3	01:10:00	53.1362	24.9428	49.1293
3	01:15:00	100.698	43.553	88.9008
3	01:20:00	81.7696	31.3514	63.3357
3	01:25:00	69.9036	39.4805	64.351
3	01:30:00	74.7905	39.5408	69.8114
3	01:35:00	66.0951	30.8235	56.208
3	01:40:00	69.6837	32.4582	57.6345
3	01:45:00	71.1132	37.3522	60.2796
3	01:50:00	58.5474	44.7236	68.9948
3	01:55:00	63.6788	34.5794	58.9655
3	02:00:00	65.9721	43.5768	68.2989
3	02:05:00	66.6874	55.5556	81.0138
3	02:10:00	70.4152	50.1292	80.1621
3	02:15:00	64.5742	48.294	72
3	02:20:00	87.4829	22.9117	51.843
3	02:25:00	61.1741	5.66038	25.9649
3	02:30:00	50.1845	15.2866	38.9187
3	02:35:00	65.7378	25.4005	55.9032
3	02:40:00	73.5483	32.3009	59.8287
3	02:45:00	107.62	59.322	107.038
3	02:50:00	84.9112	45.8549	79.0839
3	02:55:00	85.3321	52.8571	85.025
3	03:00:00	64.1723	43.8017	66.514
3	03:05:00	81.9054	31.6354	63.7179
3	03:10:00	94.5473	38.2353	74.6304
3	03:15:00	75.3269	58.4958	88.1336
3	03:20:00	75.3675	48.9914	88.538
3	03:25:00	82.2963	54.8387	98.1365
3	03:30:00	93.0405	51.8634	92.5519
3	03:35:00	89.4973	55.5215	116.203
3	03:40:00	84.0686	53.9936	101.476
3	03:45:00	94.4327	56.3863	118.861
3	03:50:00	88.811	47.619	109.571
3	03:55:00	112.108	46.2025	107.186
3	04:00:00	101.414	54.3624	101.529
3	04:05:00	128.469	50.9225	102.056
3	04:10:00	115.585	65.035	122.57
3	04:15:00	101.735	45.0355	91.2153
3	04:20:00	90.4593	52.5836	100.52
3	04:25:00	91.3609	44.582	71.6068
3	04:30:00	82.2733	42.9412	77.4548
3	04:35:00	81.0659	44.3366	81.2294
3	04:40:00	75.7406	39.8148	84.4527
3	04:45:00	75.66	38.1818	90.7312
3	04:50:00	78.8703	39.0625	81.7068
3	04:55:00	120.873	31.0992	68.5851
3	05:00:00	96.711	38.7622	82.5382
3	05:05:00	106.444	44.2675	97.2152
3	05:10:00	102.534	56.3291	117.201
3	05:15:00	129.372	41.8919	89.1267
3	05:20:00	104.555	50	100.108
3	05:25:00	87.1453	45.7944	87.8889
3	05:30:00	97.4328	41.6667	73.9717
3	05:35:00	108.023	22.8288	57.4115
3	05:40:00	75.9529	23.4763	54.188
3	05:45:00	73.7122	49.5751	88.9447
3	05:50:00	76.352	50.8333	93.1064
3	05:55:00	89.6053	46.8657	92.2336
3	06:00:00	76.247	44.5161	86.2165
3	06:05:00	74.5084	47.3239	86.7247
3	06:10:00	80.4132	47.5921	94.1965
3	06:15:00	88.8262	50.289	92.3767
3	06:20:00	87.7807	51.1834	95.851
3	06:25:00	114.014	44.358	97.5376
3	06:30:00	61.7364	13.6555	36.7119
3	06:35:00	68.2347	41.8182	69.4366
3	06:40:00	111.903	61.4618	120.466
3	06:45:00	115.491	37.9939	76.656
3	06:50:00	103.974	55.2716	92.9021
3	06:55:00	87.3714	44.3709	94.3624
3	07:00:00	118.691	44.6108	89.0971
3	07:05:00	79.3051	42.3313	83.1774
3	07:10:00	96.6771	37.5385	76.6511
3	07:15:00	128.202	44.058	81.491
3	07:20:00	110.634	36.5559	86.0481
3	07:25:00	86.7921	39.4737	86.9192
3	07:30:00	99.1461	45.1613	99.0878
3	07:35:00	97.9971	46.4407	103.951
3	07:40:00	107.497	43.3962	91.7263
3	07:45:00	72.517	39.2283	80.0758
3	07:50:00	94.9169	44.8819	98.0182
3	07:55:00	114.283	50.4886	99.4358
3	08:00:00	128.391	34.8404	80.1775
3	08:05:00	85.9966	39.1076	67.8971
3	08:10:00	90.8367	44.6281	80.8593
3	08:15:00	99.7774	36.1386	75.1574
3	08:20:00	85.8354	45.6186	84.6553
3	08:25:00	88.8381	53.0831	91.9167
3	08:30:00	100.084	45.0549	83.1036
3	08:35:00	89.2732	57.7586	93.9768
3	08:40:00	97.3168	43.6409	86.9142
3	08:45:00	111.154	21.2185	57.31
3	08:50:00	70.699	7.87671	30.7709
3	08:55:00	39.4524	0.60241	14.1999
3	09:00:00	75.7199	13.5231	33.5293
3	09:05:00	58.1882	22.1757	46.2628
3	09:10:00	74.7595	36.2791	68.4304
3	09:15:00	69.1479	32.0879	62.545
3	09:20:00	62.636	45.9091	72.4822
3	09:25:00	75.06	41.4216	74.379
3	09:30:00	76.8458	45.9854	76.8479
3	09:35:00	83.2697	46.3235	79.4668
3	09:40:00	90.0949	47.9339	84.8149
3	09:45:00	81.5715	31.4159	60.7668
3	09:50:00	79.4903	49.635	85.9609
3	09:55:00	71.9492	37.961	66.1651
3	10:00:00	70.743	36.2385	66.5225
3	10:05:00	84.8538	8.76289	29.9112
3	10:10:00	32.2338	0.425532	13.498
3	10:15:00	37.1263	0.782269	11.9765
3	10:20:00	73.5649	1.72144	17.4722
3	10:25:00	54.2622	26.4706	54.9493
3	10:30:00	64.2242	22.5873	47.6551
3	10:35:00	76.8744	29.4821	59.5612
3	10:40:00	75.0577	30.1282	64.1334
3	10:45:00	62.5206	42.7184	73.3731
3	10:50:00	53.7738	41.7219	67.2581
3	10:55:00	45.8549	33.6188	55.7006
3	11:00:00	49.3154	27.9503	54.0519
3	11:05:00	62.2089	22.2008	46.9552
3	11:10:00	54.0625	46.5116	69.5442
3	11:15:00	46.605	23.7705	49.9862
3	11:20:00	75.3164	40.7925	71.5469
3	11:25:00	45.3349	34.8584	56.7396
3	11:30:00	51.8791	16.6352	39.8242
3	11:35:00	56.2383	14.3627	36.648
3	11:40:00	43.3802	5.19931	25.5946
3	11:45:00	30.8019	4.95575	24.9443
3	11:50:00	35.9455	5.16934	27.1262
3	11:55:00	44.6928	16.8932	41.5303
3	12:00:00	57.6919	14.5794	39.8847
3	12:05:00	56.6994	4.82529	24.9058
3	12:10:00	34.8855	1.16279	16.7594
3	12:15:00	46.9866	9.62264	34.6454
3	12:20:00	34.819	16.0985	38.6186
3	12:25:00	29.9505	3.90764	22.5796
3	12:30:00	34.9363	1.90972	19.1978
3	12:35:00	35.3854	8.66551	30.9032
3	12:40:00	36.142	5.3286	27.4345
3	12:45:00	42.18	11.6761	35.4913
3	12:50:00	38.292	13.4438	36.2028
3	12:55:00	32.6023	7.05244	30.5608
3	01:00:00	46.9296	24.9509	48.871
3	01:05:00	46.5077	19.3613	46.7051
3	01:10:00	32.9968	16.8627	40.2424
3	01:15:00	45.5785	12.5468	36.0042
3	01:20:00	41.9197	5.42373	24.9919
3	01:25:00	31.1071	1.87394	18.4408
3	01:30:00	42.2727	9.72477	34.2648
3	01:35:00	47.7698	1.82119	19.8751
3	01:40:00	40.7216	9.68343	32.7073
3	01:45:00	77.157	17.6692	43.0771
3	01:50:00	71.8032	9.45274	32.3431
3	01:55:00	69.5879	12.4324	34.7154
3	02:00:00	62.4008	5.60132	27.2679
3	02:05:00	37.0733	2.59516	20.8072
3	02:10:00	38.2502	6.18375	29.2995
3	02:15:00	31.4292	2.97723	22.6274
3	02:20:00	41.809	4.63122	26.1874
3	02:25:00	36.5052	4.68227	24.42
3	02:30:00	27.4599	0.31348	14.4691
3	02:35:00	35.1266	0.601504	14.1042
3	02:40:00	34.0133	2.80811	19.8239
3	02:45:00	29.4518	2.20126	17.7587
3	02:50:00	36.7335	1.33929	16.2158
3	02:55:00	36.5911	0.441176	13.6304
3	03:00:00	33.0776	1.39969	17.7909
3	03:05:00	27.177	0.307692	16.1226
3	03:10:00	38.5936	3.56564	22.9144
3	03:15:00	45.0173	0.9375	16.5378
3	03:20:00	57.3323	8.80734	33.0204
3	03:25:00	39.3573	1.52284	20.8853
3	03:30:00	38.7832	7.35849	29.8606
3	03:35:00	35.4663	12.6679	35.2339
3	03:40:00	54.1654	10.883	34.9521
3	03:45:00	44.1183	6.52632	27.9259
3	03:50:00	36.8683	7.34694	29.4405
3	03:55:00	46.3251	15.0106	39.978
3	04:00:00	57.1757	19.2308	47.9686
3	04:05:00	44.8627	13.4298	35.9357
3	04:10:00	53.6686	10.6719	36.2652
3	04:15:00	68.0347	17.4812	44.3865
3	04:20:00	48.0822	17.3469	42.349
3	04:25:00	75.2588	24.0826	56.5932
3	04:30:00	72.1901	21.219	54.188
3	04:35:00	47.1845	14.6998	38.7618
3	04:40:00	30.1987	3.7037	24.77
3	04:45:00	48.3782	16.0417	44.0424
3	04:50:00	69.6767	18.6441	46.5356
3	04:55:00	93.5606	26.4901	53.2892
3	05:00:00	75.6108	29.1196	59.5314
3	05:05:00	60.4054	31.3853	56.7751
3	05:10:00	89.1178	25.3521	55.2954
3	05:15:00	79.3819	30.9013	52.2681
3	05:20:00	83.8621	35.9155	65.7735
3	05:25:00	71.6333	40.1015	68.1926
3	05:30:00	79.4919	42.4165	74.3927
3	05:35:00	64.4337	32.2072	57.8672
3	05:40:00	76.503	31.2655	61.3418
3	05:45:00	73.6549	26.7516	50.2326
3	05:50:00	67.2836	33.4963	59.6702
3	05:55:00	53.551	34.2043	60.8862
3	06:00:00	91.8136	22.0202	46.703
3	06:05:00	83.3801	18.6047	41.6243
3	06:10:00	23.134	1.0043	14.7861
3	06:15:00	24.33	0.822368	18.6011
3	06:20:00	61.6812	1.76849	19.6274
3	06:25:00	69.1207	3.81791	20.4501
3	06:30:00	52.2435	2.51969	20.0233
3	06:35:00	65.6454	34.238	62.0173
3	06:40:00	67.3182	24.6285	53.3928
3	06:45:00	63.6995	17.5	46.7019
3	06:50:00	47.8198	43.6526	68.8776
3	06:55:00	51.47	53.3333	72.5608
3	07:00:00	70.5822	45.5172	72.9178
3	07:05:00	59.9318	57.2414	76.1289
3	07:10:00	66.84	50	78.2396
3	07:15:00	70.3244	55.3333	80.0578
3	07:20:00	68.8688	44.8198	73.151
3	07:25:00	62.0879	58.8496	80.5327
3	07:30:00	64.9968	48.2759	71.2596
3	07:35:00	66.5371	42.9501	70.3262
3	07:40:00	62.9997	45.6954	70.4649
3	07:45:00	71.0055	42.2833	67.6896
3	07:50:00	68.0499	37.797	65.5092
3	07:55:00	58.1659	45.7447	67.6522
3	08:00:00	55.8063	32.6693	54.3912
3	08:05:00	62.5624	35.9504	62.1084
3	08:10:00	59.2992	36.701	59.7794
3	08:15:00	60.5295	38.1663	64.5372
3	08:20:00	62.1949	16.6045	43.319
3	08:25:00	69.8515	33.2649	64.2009
3	08:30:00	65.4985	22.7799	51.149
3	08:35:00	47.4665	31.5369	52.2313
3	08:40:00	55.2054	26.5226	50.2473
3	08:45:00	54.7986	29.3651	55.0221
3	08:50:00	57.6779	18.7625	44.1142
3	08:55:00	44.1435	10.6033	34.0856
3	09:00:00	47.1194	16.5746	39.8834
3	09:05:00	75.9539	17.3432	42.1979
3	09:10:00	66.1733	20.3738	45.3367
3	09:15:00	66.9999	19.9616	47.977
3	09:20:00	56.1199	15.0094	38.2758
3	09:25:00	57.358	10.8571	35.5069
3	09:30:00	41.6014	4.18848	24.2868
3	09:35:00	54.8428	6.30324	26.8618
3	09:40:00	40.9838	0.324149	14.2949
3	09:45:00	47.6006	2.01342	18.2069
3	09:50:00	63.2161	20.3661	48.0716
3	09:55:00	56.8587	25.3247	51.3708
3	10:00:00	56.027	20.7317	44.6675
3	10:05:00	54.6887	20.4	45.1458
3	10:10:00	68.3804	7.47029	28.7897
3	10:15:00	51.6815	3.52734	24.7479
3	10:20:00	54.9837	20.3285	48.8844
3	10:25:00	45.658	38.0645	62.9418
3	10:30:00	58.0773	43.8914	72.8606
3	10:35:00	57.8876	40.7143	68.2807
3	10:40:00	54.8413	35.8491	62.4747
3	10:45:00	81.0265	51.2755	87.923
3	10:50:00	75.2613	50.6234	86.044
3	10:55:00	59.3367	50.8772	77.9548
3	11:00:00	70.1024	50	82.1843
3	11:05:00	60.1896	44.6809	81.4507
3	11:10:00	71.6464	43.4667	79.6762
3	11:15:00	79.3975	37.8747	74.003
3	11:20:00	91.647	42.522	82.7708
3	11:25:00	86.5949	47.9412	79.4463
3	11:30:00	83.3724	37.2654	69.9303
3	11:35:00	72.599	37.1345	65.1203
3	11:40:00	89.6047	32.0856	66.507
3	11:45:00	52.3049	34.2466	62.0229
3	11:50:00	45.4868	21.0667	52.4611
3	11:55:00	33.1997	15.5673	44.9309
4	12:00:00	43.4781	21.9251	55.4272
4	12:05:00	127.013	24.8292	58.4732
4	12:10:00	52.3385	39.6175	56.9398
4	12:15:00	54.2761	35.8333	57.3194
4	12:20:00	58.1476	34.4633	59.5349
4	12:25:00	148.724	25.5583	48.147
4	12:30:00	69.7511	8.54545	31.2103
4	12:35:00	61.0005	4.13081	23.4028
4	12:40:00	50.8587	6.25	27.3872
4	12:45:00	41.5554	5.14286	26.9116
4	12:50:00	83.5384	7.55627	27.6868
4	12:55:00	56.7575	4.56853	23.4546
4	01:00:00	57.9688	10.0642	34.4262
4	01:05:00	56.3114	22.9008	51.9761
4	01:10:00	79.5172	41.7112	67.6967
4	01:15:00	61.4016	41.4634	68.5901
4	01:20:00	65.4838	40.5759	66.7109
4	01:25:00	65.4525	42.7441	67.5606
4	01:30:00	78.3743	51.2	77.2531
4	01:35:00	57.7623	37.5904	69.6738
4	01:40:00	56.2059	40.399	72.4508
4	01:45:00	52.6712	41.8719	70.868
4	01:50:00	52.5756	31.7259	63.2828
4	01:55:00	99.23	28.9894	64.4017
4	02:00:00	109.389	40.4762	75.9058
4	02:05:00	107.552	28.2407	59.1082
4	02:10:00	114.838	15.2083	40.5117
4	02:15:00	57.4215	35.0133	54.1537
4	02:20:00	101.728	42.6316	66.6756
4	02:25:00	85.5574	37.2603	57.468
4	02:30:00	52.066	33.9833	59.0148
4	02:35:00	54.8502	26.776	60.3538
4	02:40:00	50.7709	22.9111	48.7984
4	02:45:00	60.9075	33.6182	58.6558
4	02:50:00	72.9188	49.1379	78.2216
4	02:55:00	64.557	39.1061	69.9216
4	03:00:00	81.6798	38.8021	69.8367
4	03:05:00	77.2677	34.2391	65.423
4	03:10:00	95.3851	30.1047	57.1652
4	03:15:00	58.3321	27.1505	49.8393
4	03:20:00	51.7099	23.4043	54.6089
4	03:25:00	42.4621	23.1383	53.322
4	03:30:00	43.954	24.2507	47.9509
4	03:35:00	39.118	28.1843	53.7947
4	03:40:00	36.6084	18.8525	43.9831
4	03:45:00	42.0493	33.0579	57.0496
4	03:50:00	126.711	35.5795	66.366
4	03:55:00	55.8762	33.711	66.1892
4	04:00:00	82.763	38.4615	70.7266
4	04:05:00	132.713	40.2778	75.7915
4	04:10:00	113.5	31.1594	61.5145
4	04:15:00	53.0761	30.0546	63.211
4	04:20:00	51.9716	31.0345	65.3609
4	04:25:00	107.569	28.6445	57.8178
4	04:30:00	90.1459	35.7527	62.5013
4	04:35:00	81.739	52.0249	88.0532
4	04:40:00	97.1561	38.4146	71.1453
4	04:45:00	83.2057	34.9162	68.3991
4	04:50:00	79.4253	39.5954	66.4196
4	04:55:00	81.1487	41.9453	76.8144
4	05:00:00	106.812	28.0093	58.0766
4	05:05:00	51.5384	25.8065	58.2556
4	05:10:00	47.8054	27.7473	63.57
4	05:15:00	48.7788	25.9777	53.3499
4	05:20:00	51.4972	28.5326	61.9789
4	05:25:00	45.1733	29.7003	55.3028
4	05:30:00	47.767	31.7204	59.2309
4	05:35:00	64.7757	28.866	56.1706
4	05:40:00	84.206	27.5591	57.0402
4	05:45:00	100.185	19.1083	45.4092
4	05:50:00	60.049	41.5584	67.5016
4	05:55:00	64.4754	34.3284	69.6506
4	06:00:00	61.313	40.6162	66.8698
4	06:05:00	56.8523	38.814	64.3387
4	06:10:00	94.7862	48.0226	69.5893
4	06:15:00	75.1472	35.3261	63.699
4	06:20:00	58.1885	36.3636	72.8448
4	06:25:00	68.9133	37.6045	74.047
4	06:30:00	114.848	35.2459	60.3321
4	06:35:00	66.086	35.2273	69.3673
4	06:40:00	97.7526	32.7128	66.7507
4	06:45:00	89.6144	59.9327	99.6381
4	06:50:00	78.9193	58.5526	108.396
4	06:55:00	111.981	45.7534	86.0252
4	07:00:00	109.724	50.9284	85.9496
4	07:05:00	60.5687	49.4186	76.956
4	07:10:00	59.6787	34.375	66.3106
4	07:15:00	66.6074	37.4302	71.5791
4	07:20:00	61.761	33.4254	65.8168
4	07:25:00	56.8353	33.241	66.3154
4	07:30:00	66.4529	38.3285	77.4737
4	07:35:00	81.7549	41.716	72.8276
4	07:40:00	70.803	42.4069	72.5733
4	07:45:00	65.8978	37.0588	68.8637
4	07:50:00	89.6688	39.881	72.5954
4	07:55:00	77.0236	43.865	80.6185
4	08:00:00	119.582	18.1818	47.1336
4	08:05:00	77.1814	14.1221	38.7515
4	08:10:00	108.413	33.5632	65.3738
4	08:15:00	72.5185	49.6164	82.0883
4	08:20:00	73.1063	53.2828	98.6019
4	08:25:00	69.4749	48.5175	84.1357
4	08:30:00	70.2895	42.5134	73.1495
4	08:35:00	76.8978	40.9704	75.3403
4	08:40:00	68.2002	48.2094	80.5447
4	08:45:00	78.8574	52.4752	90.9087
4	08:50:00	68.4641	50.6881	77.8934
4	08:55:00	70.6682	52.0548	84.7624
4	09:00:00	68.7035	51.1062	81.4358
4	09:05:00	53.2719	51.8595	70.9604
4	09:10:00	59.3088	43.129	67.7366
4	09:15:00	66.1193	52.8827	69.5249
4	09:20:00	73.3219	30.5155	58.1627
4	09:25:00	80.1146	13.5762	37.7163
4	09:30:00	33.75	0.60241	14.618
4	09:35:00	44.2912	3.56037	20.8619
4	09:40:00	47.8559	3.98089	23.2165
4	09:45:00	96.3513	13.5563	38.9351
4	09:50:00	72.5414	17.9584	43.0603
4	09:55:00	82.5997	19.8842	48.2669
4	10:00:00	58.3247	35.2144	69.4632
4	10:05:00	66.5561	34.0426	58.5045
4	10:10:00	73.36	24.6654	51.219
4	10:15:00	75.3514	12.6736	36.0617
4	10:20:00	71.6838	30.099	55.5467
4	10:25:00	69.6428	42.8571	66.7782
4	10:30:00	62.939	38.8889	65.8728
4	10:35:00	50.8407	21.2928	45.1283
4	10:40:00	52.4284	34.4168	56.7402
4	10:45:00	47.4242	5.61404	28.0691
4	10:50:00	52.556	31.1412	54.1627
4	10:55:00	38.2176	17.1271	39.008
4	11:00:00	43.6082	8.43373	30.5993
4	11:05:00	39.4925	4.19463	25.4231
4	11:10:00	37.4648	9.59596	29.899
4	11:15:00	27.9937	2.71132	19.6713
4	11:20:00	25.2863	0.783699	16.2025
4	11:25:00	41.6734	2.91262	21.4793
4	11:30:00	34.9073	2.23285	20.0694
4	11:35:00	31.9198	1.44928	18.5226
4	11:40:00	41.6947	4.47761	22.5334
4	11:45:00	31.5445	4.36975	24.5012
4	11:50:00	35.3548	7.67918	28.1061
4	11:55:00	32.5324	7.36842	28.4367
4	12:00:00	31.9776	4.8951	26.1956
4	12:05:00	37.5789	5.28109	25.9219
4	12:10:00	37.9614	5.16667	25.3235
4	12:15:00	32.2298	2.64463	20.3142
4	12:20:00	34.7874	0.316456	14.9328
4	12:25:00	25.0161	0	14.5423
4	12:30:00	41.6052	0	13.1733
4	12:35:00	31.923	2.69461	19.7396
4	12:40:00	68.4885	11.3176	34.7439
4	12:45:00	52.7792	10.8108	32.1348
4	12:50:00	50.1373	9.90991	33.4517
4	12:55:00	57.398	10.1852	32.2067
4	01:00:00	57.6931	11.71	34.2777
4	01:05:00	44.0712	11.6981	37.5442
4	01:10:00	40.2634	13.7996	37.0169
4	01:15:00	40.1062	7.86517	30.6103
4	01:20:00	40.7586	6.99816	29.5568
4	01:25:00	39.7709	9.17108	32.6668
4	01:30:00	31.0859	1.51515	18.4956
4	01:35:00	24.5887	1.70068	19.3612
4	01:40:00	24.8301	0.838926	16.7765
4	01:45:00	26.7481	1.34454	17.5609
4	01:50:00	34.4777	2.03046	20.0736
4	01:55:00	30.2169	1.33111	17.8259
4	02:00:00	25.9225	0	14.2499
4	02:05:00	34.377	2.39234	18.6621
4	02:10:00	27.8493	0.974026	15.5855
4	02:15:00	22.5071	0.325203	14.3363
4	02:20:00	33.5364	0.638978	14.4063
4	02:25:00	21.2554	0.662252	16.8955
4	02:30:00	31.3523	0.644122	17.072
4	02:35:00	23.2453	0.807754	15.6108
4	02:40:00	30.707	1.22164	21.7259
4	02:45:00	31.0113	1.03806	18.061
4	02:50:00	26.178	2.6643	22.6776
4	02:55:00	38.0291	6.33397	27.5751
4	03:00:00	36.0793	7.69231	30.9548
4	03:05:00	36.3731	11.6858	35.4068
4	03:10:00	52.4816	13.8943	37.7314
4	03:15:00	51.3131	18.9796	43.6311
4	03:20:00	66.5353	33.0416	55.2636
4	03:25:00	39.7746	1.5625	16.7899
4	03:30:00	26.9141	0.814332	19.3362
4	03:35:00	27.7503	6.00343	27.3921
4	03:40:00	38.0587	9.51557	30.6298
4	03:45:00	30.3612	18.0479	37.5045
4	03:50:00	41.336	13.9265	35.7269
4	03:55:00	64.8339	8.08436	28.9922
4	04:00:00	37.4863	1.98777	17.9377
4	04:05:00	31.4426	0.793651	18.6476
4	04:10:00	25.146	1.29241	20.4934
4	04:15:00	26.4079	0.318471	19.2787
4	04:20:00	33.2726	1.4658	20.4878
4	04:25:00	30.9896	1.24031	16.6831
4	04:30:00	22.7047	0.148368	12.5436
4	04:35:00	36.8086	0.424328	13.8825
4	04:40:00	34.0036	0	14.4638
4	04:45:00	26.3066	0.648298	16.3495
4	04:50:00	31.5435	0.978793	17.0304
4	04:55:00	25.096	4.00697	24.9677
4	05:00:00	28.7943	8.96552	30.8142
4	05:05:00	24.8675	1.63934	20.6923
4	05:10:00	27.4384	2.11382	21.7528
4	05:15:00	27.0441	1.41956	19.8442
4	05:20:00	29.8116	1.39319	16.7739
4	05:25:00	26.4915	2.14067	18.6597
4	05:30:00	24.2751	0.783699	17.2432
4	05:35:00	26.2959	2.27273	22.8717
4	05:40:00	22.4201	0.769231	14.047
4	05:45:00	25.386	0.924499	16.1899
4	05:50:00	26.5564	0.925926	16.1963
4	05:55:00	19.7261	0.156495	14.8743
4	06:00:00	22.5698	0.477707	16.3746
4	06:05:00	24.5148	1.07692	16.8307
4	06:10:00	27.6915	0.624025	16.6813
4	06:15:00	34.9997	0.940439	14.5486
4	06:20:00	28.7306	1.60772	18.9879
4	06:25:00	25.7441	3.01587	20.9101
4	06:30:00	29.3556	1.42857	17.6455
4	06:35:00	33.7663	3.26797	21.9232
4	06:40:00	25.524	0.621118	15.9627
4	06:45:00	31.3144	1.23077	16.464
4	06:50:00	34.1927	2.83019	22.1578
4	06:55:00	28.0095	1.059	17.35
4	07:00:00	28.9316	1.66415	17.224
4	07:05:00	29.3361	0.827815	18.989
4	07:10:00	32.1871	1.3267	20.4494
4	07:15:00	25.947	6.77362	29.6326
4	07:20:00	30.69	7.32143	29.7705
4	07:25:00	31.6285	7.80142	29.6188
4	07:30:00	29.4152	11.0708	33.8932
4	07:35:00	38.1843	17.4074	39.9837
4	07:40:00	43.4125	8.7344	31.0593
4	07:45:00	46.5275	6.0177	28.7323
4	07:50:00	54.6904	3.32805	21.2497
4	07:55:00	35.9381	1.71875	18.8971
4	08:00:00	49.2747	0.469484	16.0531
4	08:05:00	18.2589	0.671141	16.9611
4	08:10:00	24.6753	4.25894	24.8547
4	08:15:00	38.3045	2.55102	23.1411
4	08:20:00	32.7333	1.64745	20.5954
4	08:25:00	29.7748	1.36519	19.7375
4	08:30:00	29.8255	3.84615	25.6081
4	08:35:00	40.6629	2.34114	21.3823
4	08:40:00	30.7211	0	16.9255
4	08:45:00	33.0283	0.33389	16.3664
4	08:50:00	32.8602	1.13452	18.9802
4	08:55:00	34.4242	0.974026	17.304
4	09:00:00	31.6385	2.44275	19.0293
4	09:05:00	35.5867	3.22034	22.1281
4	09:10:00	38.3302	2.48756	20.413
4	09:15:00	25.1133	0.869565	20.936
4	09:20:00	28.7423	4.98221	26.1874
4	09:25:00	39.6879	4.46429	26.7347
4	09:30:00	30.6253	6.31769	30.2615
4	09:35:00	39.9379	10.5735	32.422
4	09:40:00	27.8491	9.00901	32.1653
4	09:45:00	35.5488	4.58554	26.6116
4	09:50:00	32.7507	1.81219	19.7139
4	09:55:00	34.8827	2.50417	20.1682
4	10:00:00	38.0726	2.10697	18.7437
4	10:05:00	21.0963	0.8726	21.5478
4	10:10:00	24.2254	2.31729	25.5897
4	10:15:00	23.888	4.83871	27.0574
4	10:20:00	32.4183	1.73611	20.7338
4	10:25:00	29.9193	3.44828	24.3006
4	10:30:00	33.9925	7.87992	30.3436
4	10:35:00	52.0497	10.0365	30.1452
4	10:40:00	59.7062	18.8377	39.7395
4	10:45:00	38.4197	19.6319	40.8675
4	10:50:00	41.8905	22.9474	45.0175
4	10:55:00	32.7061	27.3292	49.0134
4	11:00:00	44.3946	20.625	44.8211
4	11:05:00	97.9943	28.5388	56.6292
4	11:10:00	51.5789	25.2212	52.7045
4	11:15:00	58.8877	17.8174	44.5309
4	11:20:00	43.8548	8.18713	28.3317
4	11:25:00	33.5626	12.0229	35.7259
4	11:30:00	24.3589	15.283	38.5895
4	11:35:00	23.0302	13.9887	37.7131
4	11:40:00	64.4549	16.6979	40.375
4	11:45:00	26.0622	12.8972	35.3499
4	11:50:00	21.9112	9.88806	35.1458
4	11:55:00	24.0817	17.0132	39.1548
5	12:00:00	59.9113	8.24561	28.9202
5	12:05:00	55.9084	7.29537	29.5176
5	12:10:00	57.3792	26.824	50.713
5	12:15:00	42.4474	28.2209	49.5258
5	12:20:00	41.226	12.5	34.3465
5	12:25:00	24.1252	1.08499	19.5929
5	12:30:00	16.583	1.2844	24.5108
5	12:35:00	21.3791	5.38033	27.9602
5	12:40:00	52.662	2.02808	17.827
5	12:45:00	45.0048	0.64	17.5622
5	12:50:00	37.6681	3.69069	25.3515
5	12:55:00	19.6356	2.88288	24.5651
5	01:00:00	53.3417	9.839	31.633
5	01:05:00	21.1114	5.49451	28.4248
5	01:10:00	57.3631	2.95139	23.4805
5	01:15:00	51.9464	9.28196	29.9931
5	01:20:00	28.5597	19.5446	42.3033
5	01:25:00	73.0515	10.1933	31.136
5	01:30:00	36.8548	0.504202	14.5752
5	01:35:00	18.5164	0	15.5181
5	01:40:00	43.1186	1.4876	19.2033
5	01:45:00	52.7996	13.1631	39.0279
5	01:50:00	59.6263	24.2616	51.1525
5	01:55:00	48.9218	2.75862	21.3141
5	02:00:00	19.9513	1.26582	21.5883
5	02:05:00	37.8728	6.4695	28.4126
5	02:10:00	23.4322	8.98876	30.6024
5	02:15:00	26.6415	17.4664	39.3966
5	02:20:00	26.3288	23.9686	41.8721
5	02:25:00	35.2577	34.2742	52.0558
5	02:30:00	41.8949	34.4196	53.1593
5	02:35:00	92.3298	27.9736	57.8401
5	02:40:00	63.4248	39.8126	65.604
5	02:45:00	60.3842	28	53.2559
5	02:50:00	76.8648	20.2929	46.8481
5	02:55:00	61.1886	7.1298	29.359
5	03:00:00	59.4146	8.09353	29.987
5	03:05:00	22.8361	3.16574	26.598
5	03:10:00	54.3405	7.0632	31.5884
5	03:15:00	37.408	21.7221	41.968
5	03:20:00	22.8203	7.10173	30.5848
5	03:25:00	24.1767	8.68726	30.866
5	03:30:00	72.4921	8.02139	28.9963
5	03:35:00	58.4395	2.17028	19.9499
5	03:40:00	67.5527	15	35.9654
5	03:45:00	69.7006	26.5351	55.3293
5	03:50:00	73.1782	26.5487	53.4065
5	03:55:00	58.0955	13.6719	36.5171
5	04:00:00	66.5477	27.5248	52.3119
5	04:05:00	53.5065	24.0079	45.4899
5	04:10:00	48.7034	13.2692	38.8734
5	04:15:00	31.7296	32.6087	50.7948
5	04:20:00	35.2315	23.4951	42.5019
5	04:25:00	63.6637	13.4438	35.0398
5	04:30:00	59.5569	11.4815	34.411
5	04:35:00	63.1816	26.43	50.1932
5	04:40:00	58.0361	27.381	53.559
5	04:45:00	64.1365	25.0482	46.8204
5	04:50:00	31.4844	22.7723	43.8713
5	04:55:00	45.3027	24.5902	46.1203
5	05:00:00	60.5663	24.6914	49.5776
5	05:05:00	95.0985	20.284	49.6681
5	05:10:00	64.2295	36.1111	62.38
5	05:15:00	52.652	38.9381	60.9355
5	05:20:00	70.4366	31.377	55.4295
5	05:25:00	74.1538	20.3091	44.1631
5	05:30:00	69.2822	12.766	34.8232
5	05:35:00	31.8737	12.5984	35.8738
5	05:40:00	30.0849	14.2023	36.0182
5	05:45:00	74.8421	18.1481	39.6727
5	05:50:00	25.6484	10.2662	33.0548
5	05:55:00	28.691	15.3398	37.8514
5	06:00:00	30.8784	23.6	45.4679
5	06:05:00	52.3536	19.685	46.051
5	06:10:00	52.3718	26.7327	47.3728
5	06:15:00	65.3174	22.3909	43.4337
5	06:20:00	51.669	25	45.9941
5	06:25:00	34.6863	12.5	34.7764
5	06:30:00	61.9383	17.1937	42.7409
5	06:35:00	76.1252	28.8747	57.9274
5	06:40:00	90.4253	31.1258	63.478
5	06:45:00	62.9492	19.9601	40.4162
5	06:50:00	78.8698	22.5383	49.0062
5	06:55:00	62.9726	25.5708	55.6532
5	07:00:00	49.1336	6.45161	28.5801
5	07:05:00	56.3533	6.12613	26.8806
5	07:10:00	47.1331	10.3774	32.9225
5	07:15:00	42.7305	7.92453	31.4077
5	07:20:00	57.7755	19.3246	41.2982
5	07:25:00	54.5519	12.5969	37.7491
5	07:30:00	48.5995	11.0476	32.9182
5	07:35:00	72.6947	23.494	45.638
5	07:40:00	48.5877	16.1479	36.9566
5	07:45:00	42.1947	19.8397	43.5403
5	07:50:00	47.2085	22.619	43.6814
5	07:55:00	60.137	13.9925	34.9652
5	08:00:00	48.8944	1.94489	18.0473
5	08:05:00	39.8924	4.52962	23.4097
5	08:10:00	35.9123	1.95382	21.8998
5	08:15:00	44.1629	6.31579	27.2016
5	08:20:00	35.4105	1.58172	20.565
5	08:25:00	38.9858	2.9877	21.6208
5	08:30:00	43.1944	6.97674	27.6446
5	08:35:00	47.5579	9.0573	31.2121
5	08:40:00	48.3557	4.57038	24.8714
5	08:45:00	35.9025	2.06897	20.3771
5	08:50:00	28.8021	0.838926	16.2001
5	08:55:00	32.2324	0	13.7541
5	09:00:00	36.3312	0.664452	17.835
5	09:05:00	30.1457	0.318979	13.3995
5	09:10:00	22.3504	0.162602	14.9788
5	09:15:00	33.7091	1.62338	19.5402
5	09:20:00	38.7603	0.470219	15.2948
5	09:25:00	37.811	3.03541	21.7544
5	09:30:00	23.102	0	14.8025
5	09:35:00	26.9066	0.993377	18.2637
5	09:40:00	31.2224	1.14566	19.4268
5	09:45:00	32.613	1.67785	21.5207
5	09:50:00	41.2721	2.65781	21.371
5	09:55:00	27.1746	0.160256	14.0402
5	10:00:00	34.6502	3.31754	20.875
5	10:05:00	28.2777	0.30303	8.93342
5	10:10:00	25.4406	0.597015	12.8365
5	10:15:00	22.3675	1.44231	15.0179
5	10:20:00	22.4412	0.51458	14.5482
5	10:25:00	24.3797	0.615385	17.4342
5	10:30:00	22.9015	1.83639	24.2832
5	10:35:00	32.7488	0.303951	16.8584
5	10:40:00	29.6491	1.11821	19.8473
5	10:45:00	32.0798	1.41956	18.0347
5	10:50:00	37.4183	0.978793	17.6299
5	10:55:00	24.8225	0.15674	13.8781
5	11:00:00	22.9298	0.305344	12.7396
5	11:05:00	17.6941	0	11.2842
5	11:10:00	26.4847	0.150602	13.3786
5	11:15:00	20.2968	0	10.8883
5	11:20:00	20.9851	0.15015	11.8123
5	11:25:00	21.2913	0.150602	13.0873
5	11:30:00	23.1443	0	14.1919
5	11:35:00	19.4147	0	13.1363
5	11:40:00	21.3654	0.297619	12.294
5	11:45:00	20.7525	1.31965	15.1783
5	11:50:00	16.5134	0	12.003
5	11:55:00	20.2924	0	13.7463
5	12:00:00	18.8154	0.149254	12.9033
5	12:05:00	30.5811	0.629921	17.7585
5	12:10:00	20.4207	0	13.189
5	12:15:00	28.8394	0.298507	14.9698
5	12:20:00	22.0472	0	11.9941
5	12:25:00	25.5153	1.60116	16.2427
5	12:30:00	16.7296	0.285714	11.4303
5	12:35:00	17.7606	0	11.5595
5	12:40:00	23.014	0	12.7832
5	12:45:00	24.9507	0	12.1886
5	12:50:00	19.1141	0.149701	12.0875
5	12:55:00	15.9492	0	9.62226
5	01:00:00	21.1301	0.589102	13.7643
5	01:05:00	17.4141	0.145773	11.7664
5	01:10:00	16.4862	0.287356	11.7522
5	01:15:00	15.9673	0.291121	12.113
5	01:20:00	16.4753	0.147493	11.5491
5	01:25:00	15.6904	0.295858	12.7683
5	01:30:00	23.0701	0.295421	14.5908
5	01:35:00	19.4673	0	11.1324
5	01:40:00	20.7962	0.573066	13.6296
5	01:45:00	23.0637	0.149031	13.1464
5	01:50:00	26.4939	0.149254	12.8737
5	01:55:00	13.1205	0	11.0762
5	02:00:00	21.539	0.152207	12.3353
5	02:05:00	19.8142	0.592593	14.2211
5	02:10:00	24.0482	0.155039	16.1727
5	02:15:00	18.6141	0.728863	13.6187
5	02:20:00	24.2072	0.141643	11.6609
5	02:25:00	17.6522	0	13.0047
5	02:30:00	21.5946	0	14.0321
5	02:35:00	19.7148	0	13.6929
5	02:40:00	21.1679	0	14.3013
5	02:45:00	20.0831	0.150602	13.5041
5	02:50:00	18.6721	0.435414	12.6546
5	02:55:00	17.2352	0.14881	12.5205
5	03:00:00	22.2412	0.302572	12.5666
5	03:05:00	21.2167	0.153139	13.4836
5	03:10:00	22.4074	0.149254	12.1719
5	03:15:00	14.9472	0	11.0311
5	03:20:00	19.3121	0.15083	9.8838
5	03:25:00	20.6995	0.151286	11.3052
5	03:30:00	15.7703	0	10.5795
5	03:35:00	14.5167	0	11.2791
5	03:40:00	16.6272	0	11.4242
5	03:45:00	18.5061	0	11.3629
5	03:50:00	20.8647	0.144928	11.7599
5	03:55:00	24.3319	0.297619	12.8804
5	04:00:00	24.7437	4.21512	21.7576
5	04:05:00	19.2982	1.02339	14.4157
5	04:10:00	17.6127	0	13.2095
5	04:15:00	18.7611	0.146413	12.558
5	04:20:00	20.5269	0	12.6788
5	04:25:00	24.1759	0	13.0997
5	04:30:00	22.5548	0	12.6846
5	04:35:00	14.6333	0	12.2835
5	04:40:00	28.7439	0.456621	12.9064
5	04:45:00	19.3549	0.665557	18.5203
5	04:50:00	19.1362	0.170358	17.4879
5	04:55:00	19.8692	2.10158	23.8548
5	05:00:00	27.5633	0.151286	11.5969
5	05:05:00	15.1955	0.160514	11.3951
5	05:10:00	15.0199	1.17845	15.9359
5	05:15:00	47.591	0.327869	15.9178
5	05:20:00	33.8361	1.89983	18.8689
5	05:25:00	29.6482	4.46097	25.6554
5	05:30:00	56.5271	5.32319	25.5947
5	05:35:00	27.5477	0	8.79482
5	05:40:00	18.5213	0	10.7209
5	05:45:00	16.5692	0	13.815
5	05:50:00	33.9249	1.5025	17.7987
5	05:55:00	18.1478	1.75131	19.5558
5	06:00:00	16.6604	1.79533	22.093
5	06:05:00	17.8287	2.71248	25.0499
5	06:10:00	52.5195	2.39726	21.5076
5	06:15:00	37.022	4.5614	25.9338
5	06:20:00	58.5638	9.23077	29.8942
5	06:25:00	41.4881	2.42215	21.9064
5	06:30:00	38.8158	0	18.0112
5	06:35:00	42.9188	1.49007	18.2027
5	06:40:00	33.5581	0.169779	16.409
5	06:45:00	15.7205	0	17.0578
5	06:50:00	28.1787	0.147493	10.1482
5	06:55:00	21.0306	0	12.5607
5	07:00:00	28.1943	1.15702	18.4704
5	07:05:00	33.1739	3.72881	24.0181
5	07:10:00	33.7948	2.21465	22.726
5	07:15:00	68.0975	7.18336	32.9683
5	07:20:00	39.0546	2.27671	19.5902
5	07:25:00	47.3106	7.27273	31.8258
5	07:30:00	47.7937	1.34003	16.4819
5	07:35:00	38.1336	0.301659	13.7655
5	07:40:00	14.54	0.303951	9.86228
5	07:45:00	27.6319	0.149701	12.1744
5	07:50:00	17.0477	0.14881	9.86577
5	07:55:00	22.2752	0	10.2552
5	08:00:00	20.6406	0	10.1102
5	08:05:00	19.6194	0	10.5676
5	08:10:00	18.8877	0	9.57016
5	08:15:00	19.8429	0	10.8048
5	08:20:00	15.4952	0	8.87719
5	08:25:00	18.5993	0	10.7714
5	08:30:00	15.0263	0.292398	11.1639
5	08:35:00	18.7723	0.295421	12.8032
5	08:40:00	17.687	0.133156	9.33701
5	08:45:00	17.494	0	9.27364
5	08:50:00	23.8219	0	8.88562
5	08:55:00	19.2196	0	10.283
5	09:00:00	16.4315	0	10.3946
5	09:05:00	19.9452	0.293686	10.2732
5	09:10:00	16.1456	0	9.78146
5	09:15:00	14.5288	0	9.42374
5	09:20:00	23.0481	0.298063	11.2333
5	09:25:00	25.9374	0.28777	12.0469
5	09:30:00	16.7054	0	10.0837
5	09:35:00	16.2679	0	11.5746
5	09:40:00	26.2604	0.158228	12.6691
5	09:45:00	23.2001	0.157978	12.595
5	09:50:00	18.4034	0.16	12.824
5	09:55:00	18.4687	0	12.4677
5	10:00:00	19.8472	0	11.3359
5	10:05:00	28.4706	0.303951	12.8437
5	10:10:00	29.3071	0.151745	11.0224
5	10:15:00	23.9283	0	11.8356
5	10:20:00	21.8005	0	10.717
5	10:25:00	22.9297	0	8.92933
5	10:30:00	15.5233	0.15873	10.9533
5	10:35:00	24.3527	0.32	12.5699
5	10:40:00	22.8573	0	9.9123
5	10:45:00	26.4512	0.156006	11.4279
5	10:50:00	21.9465	0.317965	11.901
5	10:55:00	23.2066	0.337838	14.2677
5	11:00:00	24.9904	0.705467	18.3311
5	11:05:00	18.3701	2.41187	22.48
5	11:10:00	19.1866	3.04183	22.6059
5	11:15:00	49.2287	14.7177	40.1626
5	11:20:00	34.5907	22.9339	48.0028
5	11:25:00	62.3648	21.2121	43.6226
5	11:30:00	68.8788	27.0396	53.1376
5	11:35:00	78.3399	16.5939	41.4582
5	11:40:00	44.9945	4.59082	27.1328
5	11:45:00	60.1221	0.823723	15.5353
5	11:50:00	48.3252	0.314465	13.7836
5	11:55:00	27.675	0.866551	18.9397
6	12:00:00	46.7815	1.28411	16.9902
6	12:05:00	40.8827	1.33556	17.8617
6	12:10:00	32.2118	5.41516	26.3955
6	12:15:00	18.5853	0.910747	21.1908
6	12:20:00	18.5748	3.91791	24.877
6	12:25:00	20.2691	4.90196	27.083
6	12:30:00	22.7651	7.393	31.7068
6	12:35:00	23.3544	9.96094	34.9768
6	12:40:00	51.4728	6.61626	30.8626
6	12:45:00	50.6997	11.6883	34.2115
6	12:50:00	38.8567	13.6842	35.4878
6	12:55:00	53.5983	1.26354	19.5043
6	01:00:00	65.0833	4	23.8838
6	01:05:00	46.7385	5.25362	26.3356
6	01:10:00	60.132	2.45184	23.6519
6	01:15:00	18.3471	2.02952	23.6631
6	01:20:00	17.7534	2.22635	25.2465
6	01:25:00	50.4889	1.79211	23.314
6	01:30:00	34.6695	2.46479	21.2749
6	01:35:00	32.8154	1.06762	20.6541
6	01:40:00	29.3446	1.23894	19.3779
6	01:45:00	19.6796	3.47349	25.0028
6	01:50:00	46.3606	2.80702	23.0429
6	01:55:00	43.6365	6.02837	25.9711
6	02:00:00	60.2004	13.7066	39.2674
6	02:05:00	74.8602	8.09353	33.5728
6	02:10:00	20.8492	0	9.34103
6	02:15:00	34.2583	0.651466	14.297
6	02:20:00	26.6892	0.164204	12.526
6	02:25:00	19.5923	0	14.5736
6	02:30:00	53.8325	3.19149	21.0396
6	02:35:00	50.0819	1.35823	17.9522
6	02:40:00	41.9659	0.990099	14.3433
6	02:45:00	24.2583	0.17301	14.9333
6	02:50:00	46.125	3.01418	23.1407
6	02:55:00	23.2004	3.53818	25.2534
6	03:00:00	21.7586	5.4717	29.0363
6	03:05:00	25.2422	11.0465	33.6623
6	03:10:00	28.7327	16.7002	39.5044
6	03:15:00	72.3457	25.1521	49.553
6	03:20:00	88.6225	23.2506	59.8122
6	03:25:00	97.5881	24.4444	57.5395
6	03:30:00	75.3325	15.0628	41.2945
6	03:35:00	67.1902	8.3004	40.271
6	03:40:00	48.4863	0.854701	16.696
6	03:45:00	15.8616	0.363636	19.0997
6	03:50:00	22.2274	1.44144	20.9442
6	03:55:00	18.5193	1.45191	19.2973
6	04:00:00	55.6653	0.805153	15.929
6	04:05:00	20.2869	0	9.73283
6	04:10:00	38.4855	0.675676	15.8472
6	04:15:00	24.3837	0	11.818
6	04:20:00	39.5292	0.170648	15.0721
6	04:25:00	19.4848	0	15.62
6	04:30:00	31.707	0.171527	15.9657
6	04:35:00	26.7347	0.348432	18.3379
6	04:40:00	30.1515	0.990099	17.1131
6	04:45:00	23.0859	0.854701	17.5863
6	04:50:00	30.7092	1.96078	20.6559
6	04:55:00	53.0235	18.8525	45.4096
6	05:00:00	89.7383	9.21844	45.8559
6	05:05:00	33.4913	1.42349	19.6858
6	05:10:00	19.5433	1.44928	20.9125
6	05:15:00	26.3498	9.67742	31.1734
6	05:20:00	36.9638	11.9691	38.3715
6	05:25:00	45.6402	24.4444	50.1588
6	05:30:00	34.2211	18.8912	42.0673
6	05:35:00	33.2611	26.9939	48.9169
6	05:40:00	40.5861	31.4583	57.0216
6	05:45:00	41.4757	30.2174	53.1943
6	05:50:00	74.9778	36.3171	61.3812
6	05:55:00	46.6942	24.2616	44.8337
6	06:00:00	68.2196	32.5243	60.4385
6	06:05:00	62.8418	32.6923	60.7352
6	06:10:00	61.461	24.8276	51.8047
6	06:15:00	29.375	4.10959	27.1835
6	06:20:00	56.5491	4.79574	25.8648
6	06:25:00	25.3213	7.08955	28.1383
6	06:30:00	31.0756	9.03955	31.6497
6	06:35:00	21.3596	6.41509	28.7501
6	06:40:00	31.2138	10.4046	33.2232
6	06:45:00	58.4551	4.54545	27.851
6	06:50:00	50.6766	1.30506	17.9177
6	06:55:00	23.9336	1.42349	19.8213
6	07:00:00	28.9802	9.65909	33.2484
6	07:05:00	40.1663	20.0389	43.9115
6	07:10:00	86.364	28.125	65.2643
6	07:15:00	91.0863	41.0319	73.624
6	07:20:00	82.3189	34.9633	70.6486
6	07:25:00	58.1133	17.5365	44.1338
6	07:30:00	54.3153	12.2411	34.7066
6	07:35:00	59.785	18.2353	42.7714
6	07:40:00	31.91	5.97303	29.533
6	07:45:00	52.1719	6.84411	30.3711
6	07:50:00	54.3102	6.84685	29.9718
6	07:55:00	38.4943	16.3673	41.2158
6	08:00:00	40.2089	19.9187	45.4212
6	08:05:00	34.8825	10.5769	34.9258
6	08:10:00	49.4747	15.9844	41.6667
6	08:15:00	30.0917	12.4752	35.9996
6	08:20:00	74.14	10.461	33.7315
6	08:25:00	40.5988	1.14943	18.1943
6	08:30:00	37.8808	2.40964	19.9165
6	08:35:00	37.8756	2.94627	23.5144
6	08:40:00	26.3771	3.33919	23.4333
6	08:45:00	33.5807	2.09424	21.3002
6	08:50:00	35.0323	1.40105	20.1653
6	08:55:00	33.6223	3.40136	20.3961
6	09:00:00	19.6497	2.99824	24.941
6	09:05:00	39.22	4.37063	24.9621
6	09:10:00	29.7366	4.03361	23.8042
6	09:15:00	26.7595	1.35823	19.3448
6	09:20:00	27.7327	0.694444	18.6726
6	09:25:00	32.7854	4.05644	26.5925
6	09:30:00	26.2624	0.338409	17.8764
6	09:35:00	22.0715	0	14.061
6	09:40:00	21.0039	0.693241	18.6743
6	09:45:00	31.5333	1.66389	18.2685
6	09:50:00	31.5122	0.793651	14.7168
6	09:55:00	22.6185	0	13.9297
6	10:00:00	16.9596	0.347826	17.9352
6	10:05:00	30.4361	1.34228	18.4907
6	10:10:00	26.4224	0.3367	16.5657
6	10:15:00	28.9307	1.18443	17.4782
6	10:20:00	34.1834	1.29032	16.2179
6	10:25:00	22.6623	0.322581	14.2783
6	10:30:00	23.2724	0.159236	13.0027
6	10:35:00	22.9863	0	12.5186
6	10:40:00	31.4825	1.80328	18.191
6	10:45:00	29.8965	1.31148	17.4431
6	10:50:00	24.8891	0.856164	19.063
6	10:55:00	22.1275	0.33557	14.8224
6	11:00:00	21.4907	0.172712	17.2852
6	11:05:00	28.8058	1.37457	18.6234
6	11:10:00	31.9864	0.310559	14.2907
6	11:15:00	26.3354	0.33557	14.2235
6	11:20:00	27.3022	1.15702	17.4363
6	11:25:00	45.2427	0.963082	16.3493
6	11:30:00	31.0281	3.7225	21.3342
6	11:35:00	36.694	3.0303	21.8745
6	11:40:00	28.6265	0.15528	13.0436
6	11:45:00	32.0747	1.46843	15.4562
6	11:50:00	44.3094	0.931677	16.7466
6	11:55:00	31.3657	0.344234	17.0272
6	12:00:00	19.8319	0.700525	18.8079
6	12:05:00	26.2055	1.36986	20.0383
6	12:10:00	29.7642	5.08772	27.28
6	12:15:00	32.1709	2.22603	22.6226
6	12:20:00	35.3763	4.00697	25.3246
6	12:25:00	32.3436	2.19224	19.9723
6	12:30:00	25.6045	1.17253	19.1084
6	12:35:00	40.0035	1.65017	19.2808
6	12:40:00	33.0761	16.3265	39.9673
6	12:45:00	44.8323	17.3112	43.7155
6	12:50:00	39.0559	8.4922	29.9962
6	12:55:00	33.0862	1.5	19.7315
6	01:00:00	36.5757	5.93368	26.6024
6	01:05:00	34.9182	4.63122	25.3351
6	01:10:00	34.8701	7.57315	28.6394
6	01:15:00	33.3097	4.31034	24.856
6	01:20:00	31.1088	3.53535	23.4206
6	01:25:00	32.0514	2.82862	22.908
6	01:30:00	27.89	1.20482	18.6571
6	01:35:00	33.8329	2.58176	21.7208
6	01:40:00	34.5719	3.20405	22.6155
6	01:45:00	29.4367	1.65017	17.9003
6	01:50:00	34.625	1.96399	19.998
6	01:55:00	41.2245	2.5641	20.7005
6	02:00:00	34.2379	3.44262	21.5759
6	02:05:00	31.0973	1.88356	19.8874
6	02:10:00	34.741	1.4876	17.3786
6	02:15:00	26.0064	0.325203	16.3888
6	02:20:00	34.6256	2.41935	18.9287
6	02:25:00	25.7477	0.827815	17.1198
6	02:30:00	47.7785	6.74847	28.5434
6	02:45:00	55.0603	5.33333	29.2228
6	02:50:00	27.485	0.339559	19.7093
6	02:55:00	37.7476	2.82862	19.5769
6	03:00:00	24.9699	0.477707	15.3266
6	03:05:00	56.0854	6.84474	28.8518
6	03:10:00	36.293	2.60163	20.5498
6	03:15:00	32.0779	0.466563	14.9783
6	03:20:00	31.3377	1.15132	17.7616
6	03:25:00	32.1189	1.22137	15.7104
6	03:30:00	43.9401	1.43541	18.0561
6	03:35:00	58.9508	35.9504	65.2319
6	03:40:00	57.6678	50.3722	79.58
6	03:45:00	85.8915	44.2971	82.3681
6	03:50:00	62.4505	46.1333	74.5298
6	03:55:00	61.6496	47.3389	79.0056
6	04:00:00	58.5501	44.4724	67.4032
6	04:05:00	53.7143	33.3333	60.2954
6	04:10:00	74.5371	6.67838	27.4334
6	04:15:00	41.7711	1.57895	19.7841
6	04:20:00	39.2277	4.82143	26.0943
6	04:25:00	34.6074	2.09424	20.1412
6	04:30:00	36.0719	2.66667	19.4374
6	04:35:00	31.9989	0.956938	15.7395
6	04:40:00	33.6353	3.3871	21.1685
6	04:45:00	13.7012	0	12.9516
6	04:50:00	47.6697	14.4195	39.0985
6	04:55:00	40.868	25.5765	48.7406
6	05:00:00	70.4493	35.8621	62.6748
6	05:05:00	43.9233	35.9244	60.8003
6	05:10:00	41.4881	24.898	51.8422
6	05:15:00	36.7067	34.8387	54.8001
6	05:20:00	38.5226	36.7117	58.1467
6	05:25:00	43.4672	40.625	62.1116
6	05:30:00	44.7014	40.2299	65.3073
6	05:35:00	93.3152	36.0775	69.0726
6	05:40:00	110.9	39.0625	83.5356
6	05:45:00	40.5776	8.9613	29.5034
6	05:50:00	29.8126	5.24272	27.4606
6	05:55:00	57.1983	19.3548	42.2023
6	06:00:00	65.2375	5.77933	25.978
6	06:05:00	58.4781	17.1484	40.9611
6	06:10:00	44.6529	27.0661	51.6581
6	06:15:00	67.5801	13.215	36.947
6	06:20:00	55.631	17.1429	40.819
6	06:25:00	35.5752	18.9024	41.8996
6	06:30:00	47.2676	25.486	51.1359
6	06:35:00	38.3838	25.3579	45.9892
6	06:40:00	41.5536	21.501	44.2365
6	06:45:00	30.426	1.06707	13.874
6	06:50:00	44.9646	1.53322	22.0119
6	06:55:00	39.0579	15.0476	41.3546
6	07:00:00	87.0188	37.1501	71.6361
6	07:05:00	49.2191	14.9675	37.4697
6	07:10:00	34.6249	5.06567	25.1817
6	07:15:00	46.8014	17.8641	41.8255
6	07:20:00	47.0106	3.55932	22.4106
6	07:25:00	42.579	6.61896	29.9447
6	07:30:00	32.3124	11.412	36.4269
6	07:35:00	28.4476	9.40499	33.4948
6	07:40:00	27.118	12.2047	35.8404
6	07:45:00	34.4997	19.4672	42.7191
6	07:50:00	83.396	16.171	38.3512
6	07:55:00	37.3858	11.4943	35.1548
6	08:00:00	37.4492	22.8216	44.1604
6	08:05:00	33.6987	16.0396	39.9382
6	08:10:00	43.3922	3.79965	22.4386
6	08:15:00	33.892	10.2857	34.1702
6	08:20:00	53.5159	25.355	48.7993
6	08:25:00	51.2619	3.31126	22.0054
6	08:30:00	43.4453	3.0303	21.1482
6	08:35:00	33.3255	1.18044	17.7492
6	08:40:00	40.6077	2.55102	19.8772
6	08:45:00	57.6205	10.8963	34.3414
6	08:50:00	55.7897	11.7647	34.6427
6	08:55:00	44.2577	2.29885	20.5973
6	09:00:00	52.5427	5.95238	25.6762
6	09:05:00	32.5101	6.87161	27.3407
6	09:10:00	38.0297	7.54039	29.3655
6	09:15:00	36.8776	5.89286	27.8445
6	09:20:00	28.4263	1.74825	20.579
6	09:25:00	35.2992	3.46021	22.6176
6	09:30:00	34.3454	2.99824	24.4473
6	09:35:00	28.0575	3.39893	24.0928
6	09:40:00	39.5934	5.65371	26.5053
6	09:45:00	31.0368	2.83688	23.6547
6	09:50:00	33.5921	2	19.4676
6	09:55:00	28.8039	2.92599	21.1321
6	10:00:00	31.8116	1.15702	17.1334
6	10:05:00	23.1473	0.330579	14.1921
6	10:10:00	29.586	1.14943	15.7083
6	10:15:00	27.6958	0.480769	14.9906
6	10:20:00	26.8474	0.162075	14.1013
6	10:25:00	26.3253	0.481541	13.1801
6	10:30:00	37.2105	2.05479	19.6657
6	10:35:00	27.2869	0.896057	20.786
6	10:40:00	36.0757	3.90071	24.6761
6	10:45:00	26.9833	0.350877	16.6499
6	10:50:00	29.7461	0.880282	17.9295
6	10:55:00	28.7721	0.830565	16.7752
6	11:00:00	26.8562	1.36519	19.4505
6	11:05:00	32.1767	0.952381	15.6599
6	11:10:00	28.8443	2.48668	21.8583
6	11:15:00	33.2154	7.95455	29.7912
6	11:20:00	36.672	10.4651	32.5343
6	11:25:00	38.8792	10.4	36.0284
6	11:30:00	48.3911	14.9901	38.1952
6	11:35:00	87.2374	17.5926	48.8444
6	11:40:00	54.1817	13.8889	37.6634
6	11:45:00	47.3577	8.42105	32.3851
6	11:50:00	42.0543	5.69106	27.4084
6	11:55:00	61.0315	6.26223	29.1747
7	12:00:00	44.7779	1.45985	19.2016
7	12:05:00	29.1076	3.5514	25.4796
7	12:10:00	19.115	3.97727	26.6174
7	12:15:00	22.0589	7.89981	29.9312
7	12:20:00	30.0429	6.34615	28.6689
7	12:25:00	23.8486	6.83594	30.3706
7	12:30:00	23.7844	9.21569	31.7796
7	12:35:00	51.5565	11.002	33.1408
7	12:40:00	59.6655	23.1504	47.546
7	12:45:00	61.2997	18.5185	41.6564
7	12:50:00	55.8341	14.433	36.7882
7	12:55:00	47.4385	5.05618	25.5668
7	01:00:00	61.2443	3.10458	20.8148
7	01:05:00	23.8343	0.149031	10.0217
7	01:10:00	29.2552	0	13.1546
7	01:15:00	31.1803	0.329489	13.2018
7	01:20:00	24.7152	0.324675	12.9695
7	01:25:00	20.7994	0.51458	15.914
7	01:30:00	25.7112	1.26812	21.0837
7	01:35:00	16.7453	0	18.1483
7	01:40:00	22.6592	3.80952	24.6069
7	01:45:00	58.4739	2.38095	22.2434
7	01:50:00	25.0014	4.87329	29.1542
7	01:55:00	38.7773	11.8367	36.3691
7	02:00:00	36.854	21.6216	45.9521
7	02:05:00	73.1552	18.4758	45.5494
7	02:10:00	105.936	32.4242	65.4517
7	02:15:00	72.2876	30.9192	66.5388
7	02:20:00	39.4302	15.8508	40.3564
7	02:25:00	61.8143	13.9013	37.1698
7	02:30:00	51.3868	24.6073	53.2834
7	02:35:00	61.173	13.5965	36.6683
7	02:40:00	57.1775	1.0929	17.7577
7	02:45:00	58.863	9.5057	32.2556
7	02:50:00	25.7885	8.15109	32.2357
7	02:55:00	31.1849	15.5738	38.5117
7	03:00:00	29.181	14.3149	38.564
7	03:05:00	30.915	15.0515	38.2495
7	03:10:00	36.2311	23.5169	46.2506
7	03:15:00	38.8726	27.5109	51.4129
7	03:20:00	39.2571	29.3182	53.7969
7	03:25:00	39.8403	28.246	51.9035
7	03:30:00	95.5247	21.4437	43.5253
7	03:35:00	93.3216	17.0886	49.826
7	03:40:00	114.199	26.8473	65.8585
7	03:45:00	45.4877	29.8507	54.8423
7	03:50:00	54.3977	23.5732	46.4976
7	03:55:00	56.3932	5.94595	23.853
7	04:00:00	53.989	5.95447	27.252
7	04:05:00	46.5185	19.1268	46.1674
7	04:10:00	35.0616	13.9959	39.1156
7	04:15:00	31.3834	11.3821	35.837
7	04:20:00	35.144	17.364	39.4693
7	04:25:00	80.219	13.843	41.7881
7	04:30:00	92.6686	24.5098	67.1282
7	04:35:00	88.0768	30.5949	68.3043
7	04:40:00	59.6127	33.8936	62.6095
7	04:45:00	76.9544	16.8831	46.2495
7	04:50:00	64.2583	41.4986	77.8157
7	04:55:00	46.4435	36.1702	61.5461
7	05:00:00	47.9478	36.2857	62.947
7	05:05:00	46.1283	34.1463	61.4139
7	05:10:00	90.7367	21.087	53.7796
7	05:15:00	110.043	43.75	87.5467
7	05:20:00	48.5636	9.76562	31.221
7	05:25:00	56.4175	28.5366	55.2564
7	05:30:00	97.1809	18.4729	49.2865
7	05:35:00	95.302	34.0659	72.597
7	05:40:00	107.924	19.9519	54.3082
7	05:45:00	57.0119	15.2034	37.6582
7	05:50:00	104.062	30.0292	62.4969
7	05:55:00	110.124	37.6206	88.4513
7	06:00:00	62.8601	29.4294	53.2648
7	06:05:00	63.0395	10.3306	30.5563
7	06:10:00	46.3493	29.3827	53.7745
7	06:15:00	44.6381	29.386	54.8849
7	06:20:00	45.1795	36.2559	59.5579
7	06:25:00	39.2842	27.7512	50.2625
7	06:30:00	50.208	39.0863	68.9
7	06:35:00	45.8045	35.122	61.35
7	06:40:00	46.8693	32.8912	60.5699
7	06:45:00	110.825	39.8458	83.8704
7	06:50:00	54.8826	26.5416	59.7991
7	06:55:00	100.589	33.8983	67.1526
7	07:00:00	110.256	10.6719	41.3281
7	07:05:00	47.4675	11.7417	35.4271
7	07:10:00	44.1957	23.6318	46.1121
7	07:15:00	109.792	32.0225	65.0973
7	07:20:00	46.486	17.9669	45.1913
7	07:25:00	44.1906	22.381	48.7325
7	07:30:00	48.6179	34.7938	62.6994
7	07:35:00	45.2438	31.9559	58.8477
7	07:40:00	80.3169	23.2673	52.9554
7	07:45:00	85.339	28.3668	64.5705
7	07:50:00	68.2097	16.5657	46.0211
7	07:55:00	63.1539	26.1682	57.2465
7	08:00:00	72.3574	17.4779	45.6334
7	08:05:00	45.6895	5.34759	27.5994
7	08:10:00	51.6736	4.72973	24.6883
7	08:15:00	33.6486	9.47955	31.4034
7	08:20:00	47.8582	4.95575	27.2033
7	08:25:00	43.1606	6.77656	28.5565
7	08:30:00	53.2574	4.53782	24.7719
7	08:35:00	41.3624	2.36486	19.8454
7	08:40:00	47.1641	12	37.2789
7	08:45:00	47.8631	7.30838	28.1519
7	08:50:00	45.213	7.70578	29.5375
7	08:55:00	35.6171	8.14159	28.2452
7	09:00:00	39.3674	8.06452	30.6695
7	09:05:00	38.5411	3.43053	22.7556
7	09:10:00	39.7259	4.59364	24.829
7	09:15:00	38.9833	4.38449	22.5342
7	09:20:00	32.0372	2.55102	22.4754
7	09:25:00	32.2869	1.1254	17.9087
7	09:30:00	42.4668	4.2735	25.0811
7	09:35:00	38.6449	8.94454	33.2768
7	09:40:00	50.0471	5.47009	24.5075
7	09:45:00	34.2718	5.60272	27.2043
7	09:50:00	59.1184	22.1766	48.5837
7	09:55:00	51.0202	8.12274	32.7282
7	10:00:00	33.7421	4.71204	27.0561
7	10:05:00	35.4852	4.05405	23.1797
7	10:10:00	35.2389	4.05844	22.6297
7	10:15:00	37.7954	2.08	19.5645
7	10:20:00	43.3536	2.88462	20.4112
7	10:25:00	29.3434	4.12371	22.9579
7	10:30:00	27.8529	1.62338	19.0774
7	10:35:00	25.8236	1.83946	19.6368
7	10:40:00	30.8983	1.14943	17.1446
7	10:45:00	27.8259	0.810373	17.6668
7	10:50:00	31.4395	0.950872	16.2859
7	10:55:00	37.8454	2.11268	21.3542
7	11:00:00	39.8496	3.00353	19.9193
7	11:05:00	38.12	1.52672	19.2817
7	11:10:00	31.4619	2.84192	20.9907
7	11:15:00	30.8767	2.23752	21.1322
7	11:20:00	40.0511	3.71025	22.472
7	11:25:00	43.0282	6.89655	28.5265
7	11:30:00	32.6199	3.83912	22.9814
7	11:35:00	42.1479	9.75143	30.7897
7	11:40:00	33.3036	9.61183	30.8787
7	11:45:00	29.4653	6.45756	28.6266
7	11:50:00	27.7571	2.15054	21.2984
7	11:55:00	29.7569	3.53357	23.7894
7	12:00:00	29.8155	4.7532	25.1289
7	12:05:00	27.6924	1.76678	19.5901
7	12:10:00	31.7638	6.95971	27.6662
7	12:15:00	31.7301	3.57143	24.6715
7	12:20:00	41.5185	15.087	37.9416
7	12:25:00	34.7761	6.27306	29.2045
7	12:30:00	37.3487	7.28597	27.3593
7	12:35:00	34.017	0.324675	14.1861
7	12:40:00	37.3911	6.25	28.1871
7	12:45:00	27.6514	4.48833	25.4183
7	12:50:00	28.924	1.86125	20.4637
7	12:55:00	40.2726	4.34783	25.2608
7	01:00:00	36.8928	2.32945	19.9487
7	01:05:00	28.3889	0.160772	16
7	01:10:00	33.9646	3.97351	24.3158
7	01:15:00	36.863	4.0404	23.6085
7	01:20:00	39.5158	15.9393	37.8392
7	01:25:00	34.5302	3.24786	22.875
7	01:30:00	36.5966	0.988468	15.9306
7	01:35:00	41.9074	6.9808	27.7007
7	01:40:00	48.9516	8.83392	30.4761
7	01:45:00	29.7616	1.35135	19.2761
7	01:50:00	33.9971	8.31826	29.5284
7	01:55:00	38.1345	8.78735	30.3364
7	02:00:00	31.2134	1.95759	19.6438
7	02:05:00	38.8002	7.46004	29.4277
7	02:10:00	45.59	34.1357	58.4629
7	02:15:00	61.2045	48.0315	75.1484
7	02:20:00	47.7927	44.9405	69.2875
7	02:25:00	115.069	39.6985	80.2128
7	02:30:00	92.8547	43.7229	90.2491
7	02:35:00	121.548	50.9009	126.802
7	02:40:00	150.423	24.0143	60.0673
7	02:45:00	101.085	33.887	67.5494
7	02:50:00	44.8653	28.1501	50.8957
7	02:55:00	49.563	18.0851	41.5839
7	03:00:00	47.9528	22.1782	45.1258
7	03:05:00	64.8414	29.3217	52.4221
7	03:10:00	43.9555	40.6176	59.132
7	03:15:00	50.0051	1.79445	18.3011
7	03:20:00	33.087	1.14754	16.257
7	03:25:00	15.9832	0	11.1419
7	03:30:00	24.4162	0.19084	12.8122
7	03:35:00	24.7839	0.627943	13.6923
7	03:40:00	22.6918	0	11.9583
7	03:45:00	29.105	0.317965	13.5558
7	03:50:00	29.4431	0.460123	14.9075
7	03:55:00	21.8521	0.322581	14.9528
7	04:00:00	22.2237	0.625978	14.4092
7	04:05:00	25.0101	0.157729	13.4498
7	04:10:00	25.5028	0.311042	12.3243
7	04:15:00	20.2452	0	11.9937
7	04:20:00	29.7279	0.780031	14.5076
7	04:25:00	27.7966	0.658979	16.2809
7	04:30:00	39.1149	0	12.2081
7	04:35:00	31.5376	1.19048	16.034
7	04:40:00	30.5249	1.86441	21.1609
7	04:45:00	30.9329	0.834725	17.0318
7	04:50:00	20.0953	0.163666	14.5389
7	04:55:00	23.1639	0.658979	16.0066
7	05:00:00	29.6528	0.658979	17.8974
7	05:05:00	21.036	0.665557	16.5753
7	05:10:00	32.0576	6.01375	25.7655
7	05:15:00	24.127	2.00334	21.8613
7	05:20:00	36.4263	3.30579	22.4161
7	05:25:00	33.1024	7.58377	29.2524
7	05:30:00	28.1359	3.28152	23.5396
7	05:35:00	26.5271	2.86678	20.894
7	05:40:00	24.5666	0.630915	14.6944
7	05:45:00	32.014	3.52349	21.3051
7	05:50:00	26.0175	1.15132	19.6737
7	05:55:00	22.3	0.826446	18.667
7	06:00:00	31.3339	5.83039	27.3266
7	06:05:00	28.7837	2.55474	22.1132
7	06:10:00	28.9345	5.56522	25.7041
7	06:15:00	29.434	2.21465	22.879
7	06:20:00	25.4861	3.06122	22.2344
7	06:25:00	21.9603	1.1745	19.7841
7	06:30:00	27.129	2.94627	24.6228
7	06:35:00	37.0968	7.66488	29.1474
7	06:40:00	18.6797	0.502513	16.9753
7	06:45:00	25.0482	1.53584	21.5799
7	06:50:00	23.9097	2.55537	21.4754
7	06:55:00	30.8212	4.70383	26.5561
7	07:00:00	23.3671	0.499168	16.2935
7	07:05:00	19.1963	0.671141	16.3748
7	07:10:00	19.8087	0.670017	17.1418
7	07:15:00	33.4496	3.4904	23.8249
7	07:20:00	29.3224	4.72028	25.4657
7	07:25:00	20.521	0.827815	16.7569
7	07:30:00	19.684	1.87713	18.8227
7	07:35:00	23.9812	2.73038	21.333
7	07:40:00	24.1773	2.17028	18.9303
7	07:45:00	24.1833	2.22985	22.2211
7	07:50:00	24.8245	3.09278	21.4345
7	07:55:00	39.052	9.21986	30.9069
7	08:00:00	26.983	4.52962	24.0534
7	08:05:00	33.9218	8.09353	28.9122
7	08:10:00	31.4594	3.69718	22.6324
7	08:15:00	23.4782	3.62694	24.755
7	08:20:00	28.1355	3.62694	24.1492
7	08:25:00	32.2454	2.75862	21.7192
7	08:30:00	23.1837	0.844595	19.1721
7	08:35:00	20.5876	1.18846	18.1299
7	08:40:00	21.0335	1.34228	18.0915
7	08:45:00	23.9941	2.39316	19.8731
7	08:50:00	25.6607	2.22222	21.0338
7	08:55:00	23.6921	2.34899	19.1861
7	09:00:00	31.863	5.15098	25.0589
7	09:05:00	31.9213	4.28571	24.7571
7	09:10:00	35.4049	0.655738	15.5848
7	09:15:00	25.5338	1.89329	23.0112
7	09:20:00	27.3956	3.4188	23.0585
7	09:25:00	35.0312	6.45724	27.9975
7	09:30:00	25.0191	2.36887	20.2909
7	09:35:00	22.9246	0.163666	13.2813
7	09:40:00	32.7149	3.367	20.8867
7	09:45:00	38.2219	6.45161	27.5717
7	09:50:00	30.6027	8.97196	31.4133
7	09:55:00	35.201	9.43396	30.2842
7	10:00:00	31.7084	4.11215	23.8274
7	10:05:00	27.3365	2.94118	22.4735
7	10:10:00	38.418	7.11679	27.6369
7	10:15:00	37.9115	12.0155	34.5568
7	10:20:00	30.0026	11.9608	36.5045
7	10:25:00	44.7373	18.9474	44.9096
7	10:30:00	55.3166	40.3712	60.0077
7	10:35:00	67.5732	48.4177	75.11
7	10:40:00	60.5739	46.8944	73.1679
7	10:45:00	61.334	42.6866	68.2499
7	10:50:00	53.1678	54.7619	75.2241
7	10:55:00	85.3998	55.4007	94.0428
7	11:00:00	82.1687	52.2449	101.337
7	11:05:00	135.457	44.8113	105.097
7	11:10:00	91.3315	27.4096	62.0144
7	11:15:00	42.6332	13.1991	34.2058
7	11:20:00	43	13.6264	38.3336
7	11:25:00	51.6864	27.8481	52.5089
7	11:30:00	42.9722	54.3779	66.0523
7	11:35:00	56.6673	49.6314	70.2187
7	11:40:00	48.142	55.5556	74.534
7	11:45:00	103.745	37.9182	80.0282
7	11:50:00	94.6638	35.9322	70.1564
7	11:55:00	67.8381	57.9805	99.4337
7	12:00:00	112.826	41.2186	75.443
7	12:05:00	118.565	34.7973	78.1876
7	12:10:00	57.1685	29.683	54.7847
7	12:15:00	57.5474	28.9894	52.6053
7	12:20:00	82.1195	10.9756	35.624
7	12:25:00	70.6763	18.146	39.7928
7	12:30:00	54.9294	56.25	83.5733
7	12:35:00	75.6875	46.5374	77.1883
7	12:40:00	52.6492	56.7961	80.5525
7	12:45:00	123.001	56.7568	127.274
7	12:50:00	90.039	54.8485	105.215
7	12:55:00	110.518	52.8689	113.947
7	01:00:00	144.229	33.9844	70.8608
7	01:05:00	62.5285	27.6712	52.9751
7	01:10:00	103.109	26.7327	68.8124
7	01:15:00	39.0969	1.0453	15.3927
7	01:20:00	31.4825	0.630915	14.2053
7	01:25:00	78.8098	16.9456	43.1046
7	01:30:00	90.284	49.3197	97.9585
7	01:35:00	87.9808	57.1865	109.332
7	01:40:00	116.861	36.1371	76.7866
7	01:45:00	115.743	53.1148	110.982
7	01:50:00	96.0451	51.6981	107.375
7	01:55:00	115.718	39.3836	75.8354
7	02:00:00	96.4662	34.2857	72.1611
7	02:05:00	76.5618	40.4321	73.8447
7	02:10:00	61.3571	27.451	52.9476
7	02:15:00	122.024	37.3938	82.6979
7	02:20:00	114.007	35.5769	80.4181
7	02:25:00	161.73	41.4716	99.9746
7	02:30:00	111.859	35.9133	75.9364
7	02:35:00	128.767	31.3725	95.5761
7	02:40:00	101.209	50.9615	96.9303
7	02:45:00	71.9456	38.2883	68.8542
7	02:50:00	69.0664	47.6974	71.5792
7	02:55:00	61.2642	54.8851	86.3535
7	03:00:00	99.1641	50.6135	102.299
7	03:05:00	95.5115	63.0573	126.016
7	03:10:00	97.2215	56.5068	119.498
7	03:15:00	116.722	63.4058	117.869
7	03:20:00	199.498	25.5208	59.7467
7	03:25:00	172.726	25.1908	82.1378
7	03:30:00	27.0539	0.847458	13.3124
7	03:35:00	35.4026	0.827815	15.4851
7	03:40:00	47.586	3.8961	22.6327
7	03:45:00	48.0201	21.8557	44.2165
7	03:50:00	60.4537	33.9207	56.647
7	03:55:00	54.1121	38.4075	61.5637
7	04:00:00	78.39	45.478	72.6573
7	04:05:00	100.916	40.7855	88.1602
7	04:10:00	33.8376	11.2088	36.5761
7	04:15:00	54.4452	22.488	44.8709
7	04:20:00	48.393	27.5184	52.3665
7	04:25:00	50.6273	37.037	59.492
7	04:30:00	54.4953	51.4436	78.3965
7	04:35:00	89.2917	55.1084	112.962
7	04:40:00	123.766	63.0769	116.922
7	04:45:00	60.362	44.7853	83.8672
7	04:50:00	207.296	39.0244	86.9561
7	04:55:00	54.3009	36.2573	75.4322
7	05:00:00	114.639	48.1081	94.6134
7	05:05:00	222.308	32.6316	79.8567
7	05:10:00	204.713	28.1553	86.8611
7	05:15:00	107.369	43.4483	92.9623
7	05:20:00	44.162	27.2727	55.1113
7	05:25:00	44.559	19.0024	45.0697
7	05:30:00	65.4658	36.3636	67.1021
7	05:35:00	65.8378	35.5372	63.6478
7	05:40:00	126.794	45.8213	83.8706
7	05:45:00	92.2346	56.4516	112.689
7	05:50:00	129.009	44.2308	90.1145
7	05:55:00	63.0449	56.1497	88.4568
7	06:00:00	93.3716	60.303	114.245
7	06:05:00	73.203	57.8348	94.449
7	06:10:00	150.16	52.7273	105.504
7	06:15:00	147.892	40.3846	95.2196
7	06:20:00	110.957	50.5495	95.6011
7	06:25:00	100.474	51.5152	95.4688
7	06:30:00	93.0321	36.5854	76.3471
7	06:35:00	91.7011	34.7938	79.3104
7	06:40:00	46.5603	34.5972	55.9946
7	06:45:00	63.6595	46.7033	80.0824
7	06:50:00	87.5267	25.8621	56.5295
7	06:55:00	70.5734	49.7596	78.6404
7	07:00:00	66.9759	57.7023	82.1924
7	07:05:00	90.9094	65.9686	119.723
7	07:10:00	75.5765	63.7333	103.678
7	07:15:00	91.5293	64.3478	122.456
7	07:20:00	93.0999	68.1948	132.479
7	07:25:00	100.468	62.7507	128.826
7	07:30:00	99.5206	48.4568	96.466
7	07:35:00	100.847	22.7991	50.0423
7	07:40:00	66.9448	9.70696	30.0017
7	07:45:00	60.6122	25.0597	52.5526
7	07:50:00	94.7266	32	70.8853
7	07:55:00	44.9594	5.67376	24.98
7	08:00:00	37.0683	8.05243	30.4336
7	08:05:00	52.7749	28.4536	50.2668
7	08:10:00	74.5788	31.3199	61.8035
7	08:15:00	76.2036	38.1579	71.8326
7	08:20:00	87.8409	13.8889	38.2095
7	08:25:00	68.0454	20.1161	45.6294
7	08:30:00	82.7904	32.0675	58.0097
7	08:35:00	73.2117	25.0482	51.7507
7	08:40:00	35.8759	23.5178	43.7947
7	08:45:00	38.0207	22.8745	43.2868
7	08:50:00	44.0787	36.5344	56.7654
7	08:55:00	103.265	38.3562	72.9456
7	09:00:00	91.891	42.0765	86.9787
7	09:05:00	79.1521	22.0807	47.8298
7	09:10:00	88.4014	16.6058	40.8065
7	09:25:00	32.915	2.60304	20.752
7	09:30:00	33.7631	3.2368	23.5598
7	09:35:00	26.0918	0.794913	16.7153
7	09:40:00	28.2064	0.802568	17.6049
7	09:45:00	21.4137	0	13.1326
7	09:50:00	20.1551	0	15.2014
7	09:55:00	21.4825	0.163934	16.9736
7	10:00:00	22.4428	1.16667	17.4356
7	10:05:00	27.5446	1.65289	18.3151
7	10:10:00	28.3022	2.33333	21.239
7	10:15:00	28.1369	2.67559	20.2539
7	10:20:00	23.2847	0.498339	18.8775
7	10:25:00	26.9337	0.818331	19.1115
7	10:30:00	23.0133	2.94599	21.7686
7	10:35:00	24.6165	0.802568	18.9997
7	10:40:00	24.1115	1.14566	19.4079
7	10:45:00	23.8168	0.478469	17.7942
7	10:50:00	25.696	1.79445	19.6571
7	10:55:00	26.1612	2.47117	23.5834
7	11:00:00	28.403	1.10759	18.4514
7	11:05:00	31.049	2.1374	18.6978
7	11:10:00	34.5826	1.57978	18.0797
7	11:15:00	28.6644	6.9808	28.4388
[truncated: 585 more rows]

## Sheet: CA6
ICU Day #	Time	SDNN	pNN50	rMSSD
1	05:44:00	27.1781	0.308642	13.9629
1	05:49:00	22.075	0.15625	12.661
1	05:54:00	21.7516	0	13.0936
1	05:59:00	23.6794	0	13.4723
1	06:04:00	28.5225	0.610998	12.2326
1	06:09:00	27.2102	0.347826	13.088
1	06:14:00	36.5056	1.69492	16.8525
1	06:19:00	25.4388	1.72414	18.359
1	06:24:00	50.8323	2.53879	17.6191
1	06:29:00	28.9859	1.17994	14.7954
1	06:34:00	20.1087	0	11.6447
1	06:39:00	25.7106	1.45773	15.5475
1	06:44:00	27.9539	0.267023	10.0498
1	06:49:00	37.1318	0.779221	11.0949
1	06:54:00	24.4728	0	10.1722
1	06:59:00	24.8138	0	9.02921
1	07:04:00	28.4909	0.27027	13.2371
1	07:09:00	14.3603	0	8.69776
1	07:14:00	15.4919	0	7.67906
1	07:19:00	20.1406	0	7.84934
1	07:24:00	25.4054	0	10.0197
1	07:29:00	23.6368	0.583942	13.1684
1	07:34:00	23.5891	0.74184	14.4041
1	07:39:00	24.5841	0.588235	14.8403
1	07:44:00	28.3232	0.877193	15.4829
1	07:49:00	27.7269	0.879765	15.1257
1	07:54:00	21.5126	0	6.76609
1	07:59:00	17.7745	0	6.61588
1	08:04:00	13.2004	0	7.27451
1	08:09:00	20.5556	0	6.93247
1	08:14:00	15.6448	0	8.81385
1	08:19:00	9.46397	0	7.21599
1	08:24:00	11.8722	0	6.34036
1	08:29:00	12.0678	0	6.41856
1	08:34:00	14.0853	0	7.07033
1	08:39:00	14.7918	0	6.55023
1	08:44:00	17.4797	0	7.12662
1	08:49:00	22.9473	0.131062	9.3758
1	08:54:00	23.4486	0.289855	13.4901
1	08:59:00	32.3342	0	11.4704
1	09:04:00	22.1034	0.58309	15.3634
1	09:09:00	21.088	0.301205	15.8912
1	09:14:00	23.4528	1.88383	20.6835
1	09:19:00	24.8604	4.74632	25.4715
1	09:24:00	25.7561	3.66826	23.8592
1	09:29:00	20.5655	2.14067	17.4258
1	09:34:00	25.4737	1.44718	13.9795
1	09:39:00	34.5762	5.33333	26.3596
1	09:44:00	31.0416	5.34591	24.873
1	09:49:00	20.7841	1.87793	21.9466
1	09:54:00	29.9217	8.99654	30.6136
1	09:59:00	37.0785	10.2349	32.9278
1	10:04:00	26.3676	7.33652	27.7827
1	10:09:00	24.4713	7.18954	29.3725
1	10:14:00	32.9293	3.38983	23.7957
1	10:19:00	43.8621	4.57797	21.4069
1	10:24:00	39.9817	4.24242	24.7675
1	10:29:00	48.2651	6.48148	27.7039
1	10:34:00	34.3019	7.84	28.8976
1	10:39:00	22.3903	2.53968	23.8258
1	10:44:00	23.7188	9.0312	28.6452
1	10:49:00	25.5652	9.07563	30.9404
1	10:54:00	38.0463	7.49574	30.3313
1	10:59:00	30.7289	5.939	27.6757
1	11:04:00	32.5254	6.58979	28.2684
1	11:09:00	19.7307	1.7673	15.286
1	11:14:00	45.682	7.47826	32.358
1	11:19:00	39.5079	7.42574	28.3719
1	11:24:00	31.9595	5.83468	26.7103
1	11:29:00	38.0021	2.78207	21.5206
1	11:34:00	34.8009	2.17054	21.2666
1	11:39:00	38.4925	3.52221	20.5648
1	11:44:00	39.4799	1.91458	18.7604
1	11:49:00	34.8185	6.36943	26.1773
1	11:54:00	32.6171	4.36817	23.6669
1	11:59:00	33.5127	4.6729	24.8329
2	12:04:00	32.1837	2.30061	20.6876
2	12:09:00	38.7615	5.43478	25.1406
2	12:14:00	36.3692	5.9098	24.6486
2	12:19:00	38.4053	5.37125	25.3959
2	12:24:00	39.2034	4.77658	25.1614
2	12:29:00	33.6292	0	9.94531
2	12:34:00	20.6204	0	9.26195
2	12:39:00	19.9939	0.137931	10.8273
2	12:44:00	15.8451	0	9.55917
2	12:49:00	16.1902	0	10.9342
2	12:54:00	16.0694	0	10.3222
2	12:59:00	19.0602	0	10.2518
2	01:04:00	14.0625	0	11.2074
2	01:09:00	13.4205	0	10.4324
2	01:14:00	15.8339	0.139276	11.2068
2	01:19:00	16.8694	0	10.6247
2	01:24:00	16.217	0	12.0459
2	01:29:00	14.0828	0	11.1882
2	01:34:00	17.2894	0	11.86
2	01:39:00	17.3322	0	12.0478
2	01:44:00	15.8331	0	12.7429
2	01:49:00	18.5309	0.421348	14.8066
2	01:54:00	18.3272	0.139276	13.9238
2	01:59:00	18.9632	0.41841	15.3072
2	02:04:00	21.8268	0.407056	14.0339
2	02:09:00	18.329	0.137931	14.5373
2	02:14:00	22.4334	0.416667	15.7959
2	02:19:00	22.0121	1.10041	16.8077
2	02:24:00	22.0728	0	14.4501
2	02:29:00	21.9312	0	14.4305
2	02:34:00	21.2465	0.949796	14.8837
2	02:39:00	22.9703	0.135318	13.9157
2	02:44:00	22.731	0.67659	15.046
2	02:49:00	21.6261	0.680272	15.1732
2	02:54:00	23.3408	0.408163	14.6059
2	02:59:00	23.5707	0.409277	14.545
2	03:04:00	23.2121	0.956284	15.9041
2	03:09:00	22.948	0.136054	14.1364
2	03:14:00	25.0927	0.829876	16.0607
2	03:19:00	29.0702	1.63934	17.004
2	03:24:00	18.2253	1.07383	12.7724
2	03:29:00	23.7801	0.97629	17.095
2	03:34:00	20.0565	0	14.4473
2	03:39:00	19.6211	0.269906	13.4355
2	03:44:00	23.369	0.951087	15.8964
2	03:49:00	21.9386	0.806452	14.6059
2	03:54:00	19.7284	0	11.8673
2	03:59:00	21.8238	0.261097	12.3888
2	04:04:00	30.7117	0	10.9958
2	04:09:00	15.3933	0	8.18694
2	04:14:00	16.6331	0	7.00227
2	04:19:00	10.8143	0	7.46293
2	04:24:00	11.6827	0	9.20814
2	04:29:00	14.2221	0	11.362
2	04:34:00	18.8541	0.545703	15.2341
2	04:39:00	18.0061	0.680272	15.3982
2	04:44:00	22.4256	0.413793	16.8937
2	04:49:00	22.2355	0.687758	16.156
2	04:54:00	26.1699	0.979021	18.1592
2	04:59:00	25.4131	0.819672	16.5665
2	05:04:00	26.471	0.529801	14.0448
2	05:09:00	33.2796	4.16069	23.2676
2	05:14:00	15.1799	0	10.8354
2	05:19:00	20.9602	1.43266	16.1993
2	05:24:00	18.7124	2.21566	18.773
2	05:29:00	16.3132	1.04167	16.5644
2	05:34:00	14.8126	1.05263	17.0201
2	05:39:00	17.4271	2.30061	18.8634
2	05:44:00	15.1316	1.22511	17.6152
2	05:49:00	14.9498	0.305344	16.1065
2	05:54:00	14.1535	0.308642	16.3632
2	05:59:00	16.1647	0.625	17.3465
2	06:04:00	32.5651	0.684932	12.5237
2	06:09:00	32.2307	0.960219	15.224
2	06:14:00	30.2312	0.268456	11.6467
2	06:19:00	21.4104	0.296296	16.1475
2	06:24:00	31.8789	3.79747	23.5033
2	06:29:00	30.6609	2.11382	21.0427
2	06:34:00	23.206	1.71073	17.7629
2	06:39:00	23.1981	1.88976	18.3914
2	06:44:00	22.2659	1.97368	20.4425
2	06:49:00	27.018	1.92616	21.2701
2	06:54:00	24.0549	1.42405	18.9202
2	06:59:00	27.5785	2.68562	22.233
2	07:04:00	31.4416	6.31229	27.9325
2	07:09:00	27.6773	2.9654	20.723
2	07:14:00	27.3999	4.00668	23.0948
2	07:19:00	33.5842	2.73752	21.1197
2	07:24:00	45.7196	6.60225	26.7689
2	07:29:00	28.0439	7.64007	29.3041
2	07:34:00	27.7069	8.91608	30.9134
2	07:39:00	69.2953	1.40449	16.9388
2	07:44:00	25.5641	0.251889	11.87
2	07:49:00	24.4638	0.262123	11.6857
2	07:54:00	28.1469	0	13.4343
2	07:59:00	20.9148	0	12.5126
2	08:04:00	33.7021	0.143885	12.1572
2	08:09:00	22.2539	0	10.8948
2	08:14:00	21.0671	0.4329	12.993
2	08:19:00	18.7127	0	12.2951
2	08:24:00	18.6069	0.45045	13.891
2	08:29:00	25.3528	0.402685	13.2738
2	08:34:00	19.5799	0.14771	13.5355
2	08:39:00	15.9157	0	12.5582
2	08:44:00	22.5708	0	12.0773
2	08:49:00	22.5579	0.288184	12.8839
2	08:54:00	23.0268	0.150602	13.7517
2	08:59:00	23.1717	1.08865	17.6223
2	09:04:00	22.83	0.928793	17.8247
2	09:09:00	27.9887	0.295858	14.9982
2	09:14:00	21.8766	0.142857	13.6336
2	09:19:00	22.4697	0.902256	16.8382
2	09:24:00	16.6221	0.301205	14.7689
2	09:29:00	22.3685	0	13.5008
2	09:34:00	20.6579	0.294985	13.9954
2	09:39:00	18.3781	0	14.4088
2	09:44:00	16.8357	0.449775	14.496
2	09:49:00	23.8489	0.429799	13.7234
2	09:54:00	28.7377	0.859599	14.2511
2	09:59:00	17.4938	0	14.9002
2	10:04:00	20.0542	0.44843	15.8528
2	10:09:00	23.7504	0.458015	17.9213
2	10:14:00	28.4788	3.59375	20.4132
2	10:19:00	27.71	4.44444	23.9216
2	10:24:00	22.5989	6	26.2013
2	10:29:00	25.6641	2.83465	21.5459
2	10:34:00	23.4226	1.38889	18.9268
2	10:39:00	34.3449	0.80429	13.4925
2	10:44:00	30.1032	0.740741	12.2299
2	10:49:00	22.2604	0.128205	11.057
2	10:54:00	18.1285	0	10.8662
2	10:59:00	16.5732	0.277008	11.924
2	11:04:00	16.3512	0.13986	13.3899
2	11:09:00	16.1411	0.275103	12.8511
2	11:14:00	15.5712	0	12.6544
2	11:19:00	19.551	0	12.1886
2	11:24:00	21.9034	0.411523	12.8437
2	11:29:00	18.7154	0.277393	12.8078
2	11:34:00	16.8578	0	9.8848
2	11:39:00	16.8892	0	8.66073
2	11:44:00	20.0982	0	9.69561
2	11:49:00	22.9395	0.431034	14.565
2	11:54:00	24.5021	2.30415	20.6464
2	11:59:00	24.5586	0.296736	16.4852
2	12:04:00	20.0053	0.794702	15.554
2	12:09:00	16.8938	0.269906	11.589
2	12:14:00	14.2598	0	11.6
2	12:19:00	16.3037	0	12.051
2	12:24:00	17.1299	0	11.9698
2	12:29:00	19.0874	0.428571	14.3523
2	12:34:00	22.1681	1.90337	17.4564
2	12:39:00	24.3056	0.70922	15.8346
2	12:44:00	19.8017	0.706215	14.5967
2	12:49:00	17.7647	0	11.3448
2	12:54:00	21.2092	1.55807	15.9148
2	12:59:00	16.733	0.570613	14.5569
2	01:04:00	24.0892	0.290276	15.339
2	01:09:00	17.5341	0	11.3176
2	01:14:00	14.4464	0	11.389
2	01:19:00	14.2127	0	11.462
2	01:24:00	17.143	0	12.0541
2	01:29:00	20.4114	1.05581	16.2306
2	01:34:00	29.65	2.50784	22.1615
2	01:39:00	21.3062	2.41935	20.575
2	01:44:00	16.0012	1.44462	17.0687
2	01:49:00	12.9012	0.159744	13.5919
2	01:54:00	14.8432	0.487805	15.6049
2	01:59:00	15.5562	0.829187	16.535
2	02:04:00	17.5283	1.35593	19.7201
2	02:09:00	24.0273	4.98221	28.3486
2	02:14:00	28.0803	10.1449	33.3536
2	02:19:00	52.9235	4.70016	25.5004
2	02:24:00	19.7534	0.578035	13.6851
2	02:29:00	31.9438	1.03397	16.0678
2	02:34:00	34.7313	1.10803	14.9785
2	02:39:00	32.4153	2.28311	18.8588
2	02:44:00	33.4058	0.745156	16.5192
2	02:49:00	38.7399	6.72269	27.7826
2	02:54:00	46.1911	2.59542	19.6731
2	02:59:00	31.8036	1.35542	17.7615
2	03:04:00	42.2929	0.439239	15.1332
2	03:09:00	29.1749	0.914634	17.9185
2	03:14:00	29.638	2.97521	22.3925
2	03:19:00	27.2166	1.74051	16.5965
2	03:24:00	25.779	3.17195	22.6132
2	03:29:00	27.2196	3.40357	22.3019
2	03:34:00	34.8859	0.865801	16.4721
2	03:39:00	27.0758	3.38164	21.8016
2	03:44:00	28.6287	5.54649	24.115
2	03:49:00	34.4755	0.870827	16.6793
2	03:54:00	30.6281	1.25196	19.3231
2	03:59:00	46.2522	2.34009	19.8365
2	04:04:00	36.1472	1.08527	17.9633
2	04:09:00	28.0109	2.26537	20.0116
2	04:14:00	20.5335	1.12721	17.3682
2	04:19:00	22.9443	0.475436	17.2712
2	04:24:00	25.2683	0.789889	17.4073
2	04:29:00	19.2695	1.12721	17.5248
2	04:34:00	22.0877	1.27186	17.4159
2	04:39:00	22.7327	0.303951	15.7673
2	04:44:00	27.7029	2.88462	20.1278
2	04:49:00	25.97	1.11821	16.8345
2	04:54:00	24.918	0.953895	17.7916
2	04:59:00	25.7885	2.41158	19.9162
2	05:04:00	23.3716	1.41732	16.8559
2	05:09:00	20.1595	0.465839	14.4944
2	05:14:00	35.8096	0.141643	13.9769
2	05:19:00	38.3109	0.721501	14.6028
2	05:24:00	32.3226	0	15.1733
2	05:29:00	28.514	0.58309	14.9541
2	05:34:00	24.7783	0.14771	13.532
2	05:39:00	26.3673	1.71073	19.5959
2	05:44:00	29.3571	4.63259	25.0137
2	05:49:00	34.5892	9.13462	30.167
2	05:54:00	37.264	10.4132	32.2224
2	05:59:00	41.9856	4.11765	21.0478
2	06:04:00	23.023	0	10.5188
2	06:09:00	20.2628	0.600601	16.5143
2	06:14:00	17.7359	0.766871	17.545
2	06:19:00	19.1067	0.3003	15.0019
2	06:24:00	19.9851	0.14881	13.983
2	06:29:00	16.7166	0.297177	12.8634
2	06:34:00	14.7093	0.15083	12.4083
2	06:39:00	30.9496	6.76101	26.6428
2	06:44:00	28.0378	2.85714	19.0303
2	06:49:00	36.6344	10.5178	32.8511
2	06:54:00	38.5254	12.7451	35.3241
2	06:59:00	39.6273	15.7025	36.4668
2	07:04:00	40.2321	14.9254	38.6024
2	07:09:00	33.9656	9.91736	31.8476
2	07:14:00	32.905	2.71084	19.4973
2	07:19:00	32.795	5.939	27.3133
2	07:24:00	46.5065	1.53631	17.0887
2	07:29:00	37.753	1.23967	16.6824
2	07:34:00	31.7554	5.51302	25.6713
2	07:39:00	35.5773	3.72578	23.3718
2	07:44:00	34.1035	1.20482	14.3007
2	07:49:00	34.435	0.373599	10.8498
2	07:54:00	28.103	0.124533	9.32919
2	07:59:00	26.0009	0	10.3852
2	08:04:00	21.7516	0	10.4037
2	08:09:00	25.4229	0.278552	13.8853
2	08:14:00	17.5601	0.257732	10.493
2	08:19:00	15.9189	0	9.5264
2	08:24:00	16.8989	0	10.7952
2	08:29:00	19.558	0	10.367
2	08:34:00	25.167	0.851064	17.8632
2	08:39:00	24.9279	2.92398	21.0774
2	08:44:00	26.6428	4.45402	22.2649
2	08:49:00	30.9562	0.618812	13.3498
2	08:54:00	31.4049	0.550459	11.35
2	09:04:00	26.0966	0	9.21162
2	09:09:00	14.955	0	10.0657
2	09:14:00	19.4005	0.411523	13.5067
2	09:19:00	25.1801	2.48902	20.7073
2	09:24:00	26.1631	3.43284	21.9829
2	09:29:00	28.2399	4.2836	22.7337
2	09:34:00	34.6386	2.5788	19.7474
2	09:39:00	30.8204	7.29483	26.8573
2	09:44:00	29.7547	6.58499	28.1566
2	09:49:00	22.2639	5.38462	25.341
2	09:54:00	17.9736	2.72727	20.4032
2	09:59:00	31.4943	2.02899	17.917
2	10:04:00	33.5398	1.54278	17.8182
2	10:09:00	19.6001	2.55639	20.117
2	10:14:00	21.6404	0.907716	16.6988
2	10:19:00	28.9537	4.15335	24.1359
2	10:24:00	15.3826	0.896861	14.6941
2	10:29:00	21.7161	0.894188	16.3567
2	10:34:00	16.9454	0.294985	14.0526
2	10:39:00	43.4468	1.26404	16.1732
2	10:44:00	28.8084	1.49254	19.5496
2	10:49:00	26.8229	1.67939	18.5588
2	10:54:00	24.1034	2.16049	21.2754
2	10:59:00	23.3787	1.5361	20.7982
2	11:04:00	25.8949	3.74415	21.4937
2	11:09:00	27.1449	3.25581	19.0673
2	11:14:00	26.6891	4.22535	21.3896
2	11:19:00	25.0808	1.86916	19.1924
2	11:24:00	21.4691	0.898204	15.783
2	11:29:00	48.1613	1.34328	19.3111
2	11:34:00	37.4059	1.33333	19.4721
2	11:39:00	18.5523	1.54799	17.4711
2	11:44:00	17.0646	2.86624	19.8311
2	11:49:00	39.0118	5.16432	24.247
2	11:54:00	21.1559	0	9.15098
2	11:59:00	27.5841	0.144092	14.3115
3	12:04:00	21.648	2.57235	23.0643
3	12:09:00	18.3085	0.64	19.6897
3	12:14:00	22.347	1.74326	18.9513
3	12:19:00	14.4719	0.782473	15.8932
3	12:24:00	27.0392	3.12989	21.525
3	12:29:00	28.1545	0	9.44906
3	12:34:00	33.4204	0.143472	13.3742
3	12:39:00	24.859	0.269179	10.5861
3	12:44:00	26.2142	0.296736	13.9248
3	12:49:00	21.2514	1.70543	17.0362
3	12:54:00	19.0084	0.914634	12.1052
3	12:59:00	23.3353	2.45499	19.5638
3	01:04:00	11.0133	0.154083	11.3789
3	01:09:00	11.6391	0.775194	13.6217
3	01:14:00	13.7017	1.08192	14.9253
3	01:19:00	10.3179	0	11.2316
3	01:24:00	24.2296	1.52672	16.5818
3	01:29:00	37.3178	2.30769	19.1923
3	01:34:00	23.7473	1.88383	17.9054
3	01:39:00	19.6601	0.9375	14.3388
3	01:44:00	32.2168	3.73984	20.5726
3	01:49:00	33.2348	5.21008	24.7088
3	01:54:00	19.1598	1.28824	15.579
3	01:59:00	36.6047	7.02055	25.8425
3	02:04:00	39.006	5.73913	26.7607
3	02:09:00	19.4011	1.81518	17.9974
3	02:14:00	17.9807	2.46711	17.5499
3	02:19:00	20.2754	5.76271	24.5054
3	02:24:00	56.3737	0.2886	12.6217
3	02:29:00	51.4161	0.27027	11.7818
3	02:34:00	31.6556	3.68509	23.1288
3	02:39:00	28.4066	6.65529	26.0155
3	02:44:00	24.3316	2.95567	18.3038
3	02:49:00	26.8225	4.55312	21.7346
3	02:54:00	22.6505	4.98282	22.6541
3	02:59:00	15.375	1.31148	15.0435
3	03:04:00	17.532	2.03046	17.3133
3	03:09:00	11.5496	0	13.3691
3	03:14:00	14.4991	1.17845	16.3662
3	03:19:00	15.4472	2.36887	17.9399
3	03:24:00	16.2075	3.10345	19.9917
3	03:29:00	17.3969	2.59516	19.7086
3	03:34:00	58.6705	1.36986	16.0091
3	03:39:00	34.5876	0.274348	10.5216
3	03:44:00	39.9158	0.252207	9.71317
3	03:49:00	29.6541	0.322061	15.737
3	03:54:00	35.9551	2.16306	17.805
3	03:59:00	31.596	3.69748	21.1838
3	04:04:00	33.5355	6.92168	25.8813
3	04:09:00	35.7066	7.88991	28.8159
3	04:14:00	32.5569	5.89286	25.3073
3	04:19:00	33.903	3.88693	19.6564
3	04:24:00	34.0891	6.92884	27.8229
3	04:29:00	28.8244	3.78657	20.1966
3	04:34:00	20.0454	0.500835	15.7476
3	04:39:00	18.4486	1.97368	17.5589
3	04:44:00	25.5617	3	19.7963
3	04:49:00	26.4268	1.77994	16.541
3	04:54:00	26.385	5.00835	22.5683
3	04:59:00	37.2645	6.92568	26.2709
3	05:04:00	28.4076	6.6087	25.024
3	05:09:00	15.6094	0.996678	15.0869
3	05:14:00	25.6851	3.86643	22.9679
3	05:19:00	28.5402	4.59364	24.3763
3	05:24:00	24.9323	4.26288	23.4417
3	05:29:00	23.401	5.13274	23.9882
3	05:34:00	25.0651	7.34767	28.5426
3	05:39:00	21.8542	3.88693	24.1597
3	05:44:00	36.8074	3.89831	22.0471
3	05:49:00	77.1382	1.5493	14.2414
3	05:54:00	36.4688	0.137363	10.8375
3	05:59:00	46.8729	2.82132	19.8224
3	06:04:00	41.0479	8.12721	29.4841
3	06:09:00	51.079	9.80736	30.1459
3	06:14:00	39.1362	8.83978	30.7471
3	06:19:00	35.3847	6.11888	27.3389
3	06:24:00	36.6504	9.17603	32.2481
3	06:29:00	28.9658	5.15098	25.5464
3	06:34:00	24.9412	1.51007	17.414
3	06:39:00	28.7069	1.15894	17.1538
3	06:44:00	24.1393	4.04722	21.8929
3	06:49:00	36.8253	3.32226	21.836
3	06:54:00	40.6845	1.59744	17.8943
3	06:59:00	25.8227	0.64	14.3108
3	07:04:00	24.9432	2.57235	19.1954
3	07:09:00	53.508	5.7947	25.1322
3	07:14:00	28.2518	2.58065	17.6708
3	07:19:00	24.1339	1.0101	16.7372
3	07:24:00	25.6865	1.16861	16.07
3	07:29:00	14.7431	1.82724	15.9
3	07:34:00	14.8432	1.00167	14.8394
3	07:39:00	16.0993	1.01523	16.7506
3	07:44:00	72.6561	0.960219	11.1496
3	07:49:00	13.8902	0	6.57738
3	07:54:00	12.9963	0	7.16457
3	07:59:00	32.5094	0	9.25766
3	08:04:00	23.5376	0.133333	10.5648
3	08:09:00	31.7011	0.777202	12.1203
3	08:14:00	36.0939	0.139665	11.9403
3	08:19:00	25.9452	0	12.4666
3	08:24:00	23.3815	0	9.49582
3	08:29:00	22.933	0	10.6873
3	08:34:00	21.9445	0	10.0837
3	08:39:00	24.1592	0.258398	10.332
3	08:44:00	18.0806	0	9.09248
3	08:49:00	19.9044	0	8.08445
3	08:54:00	25.1826	0	8.96442
3	08:59:00	22.4571	0	8.53043
3	09:04:00	12.2819	0	8.03725
3	09:09:00	25.4129	0	9.10434
3	09:14:00	17.2242	0	8.67854
3	09:19:00	16.0081	0	8.73663
3	09:24:00	22.7768	0	9.95113
3	09:29:00	25.9898	0	11.0859
3	09:34:00	27.9186	0	11.4264
3	09:39:00	19.5646	0	9.55689
3	09:44:00	26.7696	0	10.6596
3	09:49:00	24.0285	0	11.7731
3	09:54:00	29.2772	0	8.97322
3	09:59:00	29.9349	0.124224	9.57844
3	10:04:00	35.1672	0	9.33832
3	10:09:00	30.4946	0.145349	10.8949
3	10:14:00	29.4214	0	11.1921
3	10:19:00	30.1614	0.71736	14.8882
3	10:24:00	32.4059	0	11.6609
3	10:29:00	24.91	0	12.6549
3	10:34:00	24.8026	0.459418	12.9761
3	10:39:00	30.2782	0.148368	11.9385
3	10:44:00	24.3138	0	12.678
3	10:49:00	30.8894	0.449102	13.3672
3	10:54:00	28.2948	0	10.9796
3	10:59:00	26.5455	0	13.3188
3	11:04:00	25.2336	0.828729	13.6507
3	11:09:00	36.1991	0.638978	14.6839
3	11:14:00	38.898	2.17391	18.4276
3	11:19:00	31.9074	1.74051	17.1634
3	11:24:00	25.8083	0.653595	15.0537
3	11:29:00	23.3634	0.324675	13.58
3	11:34:00	32.8966	0.465116	14.0414
3	11:39:00	32.5351	0.302572	15.2692
3	11:44:00	30.308	0.608828	14.8178
3	11:49:00	32.5141	0.616333	14.7191
3	11:54:00	45.3461	0.28169	11.7476
3	11:59:00	60.8339	2.61438	16.7826
3	12:49:00	6.03881	0.787402	9.11864
3	12:54:00	77.3852	1.07527	12.9138
3	12:59:00	6.35341	0	5.73169
3	01:04:00	27.0876	0	6.12636
3	01:09:00	18.9091	0	7.28029
3	01:14:00	32.0729	0.759013	12.187
3	01:19:00	38.2848	1.84874	19.1124
3	01:24:00	40.5591	1.45396	16.8805
3	01:29:00	44.6861	5.04854	25.0291
3	01:34:00	47.7323	5.83501	24.7528
3	01:39:00	43.0504	1.95122	18.2257
3	01:44:00	64.0442	8.46645	29.5032
3	01:49:00	51.4723	0.980392	16.8407
3	01:54:00	44.9219	5.89971	25.7421
3	01:59:00	43.557	0.907441	15.4045
3	02:04:00	41.6898	3.00158	19.9614
3	02:09:00	16.7077	0.796178	14.0862
3	02:14:00	13.9981	0.15949	11.3407
3	02:19:00	28.3981	0.313972	13.4442
3	02:24:00	21.0424	0.470958	12.3822
3	02:29:00	13.3113	0.317965	12.4648
3	02:34:00	9.64255	0	10.0394
3	02:39:00	10.3648	0	10.9307
3	02:44:00	12.1231	0	12.6302
3	02:49:00	11.8611	0.336134	13.759
3	02:54:00	12.6901	0.674536	14.2481
3	02:59:00	47.6704	0.797448	13.138
3	03:04:00	30.2618	0.607903	12.8702
3	03:09:00	26.4863	0.307692	12.7073
3	03:14:00	36.3761	1.83333	19.0997
3	03:19:00	27.7575	1.34454	17.4132
3	03:24:00	19.3207	0	14.683
3	03:29:00	25.3046	0.687285	16.1743
3	03:34:00	20.7262	1.38648	16.8936
3	03:39:00	25.3673	2.08333	20.6155
3	03:44:00	18.5508	0.171821	15.4724
3	03:49:00	25.0722	0.673401	14.6281
3	03:54:00	16.5703	0.167224	12.8797
3	03:59:00	22.8164	0.674536	15.3212
3	04:04:00	15.8848	0.504202	13.2045
3	04:09:00	19.4907	0.326797	12.2416
3	04:14:00	15.6713	0	10.8344
3	04:19:00	17.9546	0	10.7407
3	04:24:00	19.5729	0	10.7502
3	04:29:00	19.4913	0.15873	11.2371
3	04:34:00	19.6846	0.318471	12.3226
3	04:39:00	19.2364	0	11.0857
3	04:44:00	20.6769	0	10.9316
3	04:49:00	17.741	0.307692	10.8608
3	04:54:00	23.0496	0.157978	11.0926
3	04:59:00	24.1864	0	10.7349
3	05:04:00	27.6112	0	9.59531
3	05:09:00	23.1254	0	9.88583
3	05:14:00	17.1548	0	9.05505
3	05:19:00	25.5519	0	9.69242
3	05:24:00	20.4657	0	9.15231
3	05:29:00	22.4234	0	9.42921
3	05:34:00	31.7408	0.28169	10.8584
3	05:39:00	21.4598	0	9.08134
3	05:44:00	21.3461	0.151057	11.3904
3	05:49:00	24.6255	0	10.7144
3	05:54:00	17.4532	0.298063	11.2461
3	05:59:00	13.3085	0	9.64835
3	06:04:00	11.8634	0	8.63078
3	06:09:00	35.7535	0	8.97339
3	06:14:00	23.3122	0.150376	11.7108
3	06:19:00	16.9178	0.298954	10.5343
3	06:24:00	16.5363	0.754148	11.2152
3	06:29:00	12.6198	0	7.62015
3	06:34:00	8.41748	0	7.63928
3	06:39:00	8.28381	0	8.67123
3	06:44:00	7.32355	0	8.25288
3	06:49:00	8.38926	0	8.90054
3	06:54:00	8.2788	0	8.50525
3	06:59:00	32.6592	0	9.19701
3	07:04:00	16.8929	0	8.07764
3	07:09:00	21.1409	0	8.00001
3	07:14:00	18.2672	0	9.27651
3	07:19:00	40.1636	0	8.37379
3	07:24:00	23.3361	0	7.98426
3	07:29:00	17.0405	0	9.6397
3	07:34:00	16.7834	0	9.00205
3	07:39:00	20.9208	0	8.25923
3	07:44:00	13.6975	0	8.30702
3	07:49:00	13.9805	0	7.43457
3	07:54:00	14.9869	0	6.54952
3	07:59:00	13.3872	0	6.41427
3	08:04:00	13.1128	0	7.53523
3	08:09:00	12.8336	0	7.64002
3	08:14:00	19.2794	0	6.88766
3	08:19:00	18.6783	0	7.24615
3	08:24:00	20.8506	0	8.10725
3	08:29:00	15.3178	0	7.71194
3	08:34:00	14.4165	0	8.76553
3	08:39:00	19.7042	0	8.80694
3	08:44:00	16.1238	0	10.994
3	08:49:00	17.211	0	11.2356
3	08:54:00	19.8859	0	11.7886
3	08:59:00	41.9022	0	9.07177
3	09:04:00	23.2152	0	8.7111
3	09:09:00	18.1869	0	10.688
3	09:14:00	18.4502	0	9.7293
3	09:19:00	18.6471	0	9.34619
3	09:24:00	24.1269	0	8.4382
3	09:29:00	17.4231	0	6.80403
3	09:34:00	15.4605	0	6.59721
3	09:39:00	14.6288	0	6.77642
3	09:44:00	14.2263	0	6.83531
3	09:49:00	14.264	0	6.98989
3	09:54:00	12.8132	0	7.38365
3	09:59:00	25.6593	0.203252	7.8191
3	10:04:00	20.4809	0	6.93723
3	10:09:00	15.5136	0	7.12049
3	10:14:00	10.3661	0	7.52929
3	10:19:00	16.6091	0.138122	8.23951
3	10:24:00	14.458	0	7.40573
3	10:29:00	12.0169	0.261097	8.21131
3	10:34:00	11.3461	0	7.68023
3	10:39:00	13.6662	0	7.34485
3	10:44:00	14.2754	0	9.53047
3	10:49:00	11.8122	0	8.85683
3	10:54:00	19.2477	0.131234	9.1966
3	10:59:00	13.4383	0.265252	9.41808
3	11:04:00	13.0195	0	8.33243
3	11:09:00	10.0515	0	8.4212
3	11:14:00	6.8611	0	7.82533
3	11:19:00	6.4752	0	7.40089
3	11:24:00	17.5076	0	7.94072
3	11:29:00	10.1556	0	7.22473
3	11:34:00	14.6958	0	8.11111
3	11:39:00	13.3684	0	8.67964
3	11:44:00	7.87456	0	7.12408
3	11:49:00	19.4087	0	8.34246
3	11:54:00	10.3015	0	8.59464
3	11:59:00	24.6146	0.895522	14.5163
4	12:04:00	9.67717	0.610687	10.7195
4	12:09:00	21.3305	0.151745	10.6914
4	12:14:00	25.1883	0.621118	12.8401
4	12:19:00	18.3385	0.8	11.7793
4	12:24:00	22.1464	0.476948	12.1255
4	12:29:00	23.5711	0.641026	11.9056
4	12:34:00	14.5775	0.489396	11.2303
4	12:39:00	11.5001	0.657895	11.309
4	12:44:00	9.511	0	10.1203
4	12:49:00	8.8569	0.501672	10.0833
4	12:54:00	13.3319	1.02041	12.8285
4	12:59:00	34.7654	1.3468	14.1221
4	01:04:00	44.275	3.28228	19.8198
4	01:09:00	32.0876	2.25694	17.477
4	01:14:00	26.1173	1.03986	14.4558
4	01:19:00	39.216	3.41113	22.4157
4	01:24:00	26.8862	1.43627	15.7284
4	01:29:00	33.2912	2.90381	19.8404
4	01:34:00	35.0176	2.72727	19.7703
4	01:39:00	39.6149	1.67866	17.1438
4	01:44:00	36.7282	1.39211	16.2258
4	01:49:00	38.9134	2.20588	19.1619
4	01:54:00	39.9319	1.14943	16.1647
4	01:59:00	38.6875	3.2967	22.0183
4	02:04:00	32.5311	2.83019	21.2628
4	02:09:00	24.6759	1.08696	14.0269
4	02:14:00	22.1229	1.10294	13.6339
4	02:19:00	28.4174	2.80374	19.1669
4	02:24:00	28.6971	3.22581	19.8759
4	02:29:00	13.8318	0.93633	13.9082
4	02:34:00	16.4623	0.761905	14.8583
4	02:39:00	15.2929	2.89575	18.4328
4	02:44:00	15.0302	0.582524	12.9092
4	02:49:00	18.4205	2.95276	20.5622
4	02:54:00	19.884	2.61569	19.9992
4	02:59:00	51.7725	5.31915	25.923
4	03:04:00	53.8651	2.84091	17.3257
4	03:09:00	50.4165	1.7094	15.5281
4	03:14:00	51.0072	2.48963	20.487
4	03:19:00	48.9702	0.573614	16.1067
4	03:24:00	48.1183	1.94175	18.0657
4	03:29:00	41.2233	3.01954	21.1687
4	03:34:00	39.2486	2.79851	20.2256
4	03:39:00	35.829	1.08108	16.2893
4	03:44:00	44.7868	4.06654	22.63
4	03:49:00	24.3499	2.46679	19.293
4	03:54:00	32.218	2.05224	19.0271
4	03:59:00	33.1038	2.53623	18.5785
4	04:04:00	60.7785	1.12721	14.56
4	04:09:00	34.9023	0.143062	9.70171
4	04:14:00	46.0896	0.443787	11.562
4	04:19:00	27.3801	0.341297	13.88
4	04:24:00	25.8007	1.05634	16.0738
4	04:29:00	32.9528	3.91459	21.1094
4	04:34:00	36.7132	1.77936	19.6104
4	04:39:00	38.7874	2.87253	19.7769
4	04:44:00	28.857	1.8018	16.7947
4	04:49:00	30.1901	1.78253	18.0631
4	04:54:00	25.4468	0.694444	10.5725
4	04:59:00	26.2567	2.53623	17.8431
4	05:04:00	30.2793	2.6643	19.007
4	05:09:00	24.8906	1.06007	16.0916
4	05:14:00	15.5064	0.348432	12.4178
4	05:19:00	13.6338	0.343053	12.2591
4	05:24:00	20.5156	2.08333	14.7986
4	05:29:00	14.3275	0.345423	11.6506
4	05:34:00	11.3139	0	11.2014
4	05:39:00	10.2474	0	10.7124
4	05:44:00	11.6736	0	11.6243
4	05:49:00	11.4168	0.348432	12.0579
4	05:54:00	40.254	0.33389	12.1603
4	05:59:00	52.5103	0	8.54851
4	06:04:00	44.0998	0.496689	11.1818
4	06:09:00	40.8017	0	12.8885
4	06:14:00	31.3145	0.69808	15.944
4	06:19:00	31.7501	3.34507	19.0655
4	06:24:00	26.3541	0.686106	12.3438
4	06:29:00	31.8932	0.897666	15.5299
4	06:34:00	26.7061	2.96846	20.4992
4	06:39:00	23.4214	0.907441	14.4071
4	06:44:00	25.7132	0.524476	14.7217
4	06:49:00	41.1004	1.52801	17.1251
4	06:54:00	58.2112	0.805153	16.1091
4	06:59:00	85.0182	0.549451	12.5128
4	07:04:00	32.1607	0	8.24433
4	07:09:00	45.4032	0	9.31581
4	07:14:00	31.7084	0	9.30768
4	07:19:00	23.7815	0	8.86236
4	07:24:00	34.8509	0	8.03957
4	07:29:00	24.1636	0	8.76461
4	07:34:00	22.3822	0	8.88445
4	07:39:00	18.5392	0	8.66756
4	07:44:00	19.6294	0	8.77293
4	07:49:00	45.455	0	8.32214
4	07:54:00	19.6594	0	8.60816
4	07:59:00	32.6114	0	7.73905
4	08:04:00	25.9689	0	8.76356
4	08:09:00	17.2727	0	9.71213
4	08:14:00	33.1934	0	7.85086
4	08:19:00	41.126	0	9.39473
4	08:24:00	48.326	0	8.78936
4	08:29:00	29.738	0	8.07065
4	08:34:00	28.5197	0.428571	9.71831
4	08:39:00	13.7605	0.114548	6.79599
4	08:44:00	26.1701	0	7.5221
4	08:49:00	17.6993	0	7.55355
4	08:54:00	17.4562	0	8.33902
4	08:59:00	18.7854	0	8.63199
4	09:04:00	15.2533	0	8.06813
4	09:09:00	30.7366	0	8.35705
4	09:14:00	17.3266	0	7.94181
4	09:19:00	17.03	0	10.1845
4	09:24:00	16.9751	0.820793	11.7428
4	09:29:00	14.0853	0.27248	10.297
4	09:34:00	8.59159	0	8.32622
4	09:39:00	8.148	0	8.31363
4	09:44:00	10.7687	0	8.26549
4	09:49:00	16.7689	0	8.36837
4	09:54:00	13.7043	0	7.44993
4	09:59:00	15.7384	0	7.89026
4	10:04:00	11.3835	0	7.65701
4	10:09:00	34.0349	0	7.36443
4	10:14:00	32.2359	0	8.33975
4	10:19:00	22.8005	0	9.58995
4	10:24:00	13.7506	0	9.35836
4	10:29:00	11.0089	0	9.32723
4	10:34:00	19.8006	0.139276	9.8116
4	10:39:00	32.5114	0.256082	8.03577
4	10:44:00	23.8212	0	7.85045
4	10:49:00	14.4543	0	7.80037
4	10:54:00	19.5466	0	8.24341
4	10:59:00	18.3939	0	7.48537
4	11:04:00	27.313	0	7.61511
4	11:09:00	14.238	0	8.43109
4	11:14:00	15.2631	0	8.54003
4	11:19:00	17.169	0	7.83816
4	11:24:00	17.9135	0	6.56007
4	11:29:00	20.9203	0	6.66061
4	11:34:00	19.9851	0	7.31943
4	11:39:00	20.2475	0	8.34951
4	11:44:00	18.1859	0	8.21894
4	11:49:00	18.0311	0	8.81419
4	11:54:00	15.2494	0	8.73445
4	11:59:00	19.5494	0	8.80272
4	12:04:00	16.6806	0	8.61033
4	12:09:00	16.95	0	9.65592
4	12:14:00	23.6815	0	9.27667
4	12:19:00	20.0779	0	9.2211
4	12:24:00	18.4405	0	8.90782
4	12:29:00	22.306	0.433526	11.2193
4	12:34:00	20.4238	0.145773	10.7514
4	12:39:00	20.2097	0	10.0049
4	12:44:00	31.812	0	9.62116
4	12:49:00	22.7637	0	10.8284
4	12:54:00	23.0778	0	10.6051
4	12:59:00	29.6918	0	11.2481
4	01:04:00	22.1651	0.286944	10.5406
4	01:09:00	21.1491	0	9.64923
4	01:14:00	19.134	0	9.4405
4	01:19:00	24.6126	0.292398	11.4983
4	01:24:00	18.3312	0.145773	10.6423
4	01:29:00	22.2854	0.742942	11.8395
4	01:34:00	24.2543	1.35135	14.54
4	01:39:00	21.3725	0.298954	12.007
4	01:44:00	24.4457	0.44843	11.5314
4	01:49:00	18.6222	0	11.2965
4	01:54:00	34.7822	1.40625	18.2592
4	01:59:00	28.0707	2.83465	20.3255
4	02:04:00	28.4038	3.05958	22.1207
4	02:09:00	34.8573	3.84615	22.835
4	02:14:00	21.197	2.99501	20.1188
4	02:19:00	24.0251	1.5025	18.7032
4	02:24:00	30.5223	1.85811	18.968
4	02:29:00	21.4038	0.664452	14.6761
4	02:34:00	33.361	0.641026	11.9786
4	02:39:00	27.0233	0.152672	11.8577
4	02:44:00	41.6171	3.3557	21.5481
4	02:49:00	37.2543	4.10256	24.1726
4	02:54:00	32.726	1.86441	20.3348
4	02:59:00	30.7202	0.802568	15.8969
4	03:04:00	27.0212	0.809061	14.5598
4	03:09:00	40.5598	1.14007	18.38
4	03:14:00	48.0671	0.772798	14.3853
4	03:19:00	33.6173	0.689655	14.4909
4	03:24:00	27.0776	0.348432	15.0927
4	03:29:00	30.6655	0.34188	14.6284
4	03:34:00	27.7163	0.773994	13.2197
4	03:39:00	41.0422	0.778816	13.5251
4	03:44:00	37.2172	1.37221	16.4866
4	03:49:00	32.1198	1.03093	15.8896
4	03:54:00	28.1984	1.7762	17.6776
4	03:59:00	32.4797	2.32975	19.7823
4	04:04:00	41.7129	2.4055	19.2563
4	04:09:00	41.2915	0.504202	14.9971
4	04:14:00	40.1089	0.647249	14.5669
4	04:19:00	30.052	0.166667	14.4997
4	04:24:00	26.5081	1.55709	16.1926
4	04:29:00	32.3389	0.853242	15.6585
4	04:34:00	28.7764	0.346021	14.554
4	04:39:00	39.9899	1.96429	19.1296
4	04:44:00	31.8215	4.86891	25.1295
4	04:49:00	33.7615	3.5514	21.214
4	04:54:00	35.3619	2.96296	21.0199
4	04:59:00	38.7272	6.99029	26.8311
4	05:04:00	32.7096	5.83501	27.0949
4	05:09:00	45.156	9.77597	31.1454
4	05:14:00	52.0677	11.7526	34.7727
4	05:19:00	47.2818	11.4519	33.3989
4	05:24:00	36.4324	10.8652	33.8138
4	05:29:00	32.3581	4.38095	22.8286
4	05:34:00	66.0496	2.0654	17.5842
4	05:39:00	57.7333	1.71527	17.3084
4	05:44:00	46.9334	2.87253	22.3695
4	05:49:00	38.1409	3.80952	24.4304
4	05:54:00	41.9494	6.42023	27.8092
4	05:59:00	42.9771	8.78906	29.4512
4	06:04:00	48.7804	7.57282	28.73
4	06:09:00	42.1356	9.18164	32.1315
4	06:14:00	33.9744	4.33962	22.6967
4	06:19:00	48.7106	0.993377	15.8269
4	06:24:00	34.5902	0.14556	9.23255
4	06:29:00	42.3199	0.323102	15.2388
4	06:34:00	36.1729	2.6936	18.9303
4	06:39:00	34.3559	1.70358	17.5594
4	06:44:00	38.7082	0.814332	16.2457
4	06:49:00	29.16	0.986842	17.4748
4	06:54:00	32.4831	0.801282	15.686
4	06:59:00	28.8013	1.58479	16.1922
4	07:04:00	35.7935	0.465116	14.5583
4	07:09:00	31.7563	0.469484	13.0869
4	07:14:00	32.6797	0.301659	12.9824
4	07:19:00	20.8989	0.451128	11.7026
4	07:24:00	22.1158	0	11.4581
4	07:29:00	24.247	0.147059	10.7769
4	07:34:00	24.308	0	11.8324
4	07:39:00	28.6555	0	9.66132
4	07:44:00	22.8244	0	8.93421
4	07:49:00	24.195	0	10.2549
4	07:54:00	27.5898	0	9.61531
4	07:59:00	28.9416	0	9.16754
4	08:04:00	26.0795	0.271739	10.6035
4	08:09:00	32.4613	0.139082	9.53786
4	08:14:00	31.6971	0	9.00102
4	08:19:00	32.9741	0	9.51292
4	08:24:00	16.4431	0	9.81283
4	08:29:00	19.1413	0	10.0202
4	08:34:00	26.8147	0	11.2085
4	08:39:00	31.2942	0.157978	13.0872
4	08:44:00	25.3236	1.16279	16.523
4	08:49:00	28.5424	1.51261	18.8289
4	08:54:00	19.3366	2.55102	19.0095
4	08:59:00	25.2035	1.34454	17.8253
4	09:04:00	29.4121	0.854701	16.9108
4	09:09:00	13.4973	0.172414	12.0184
4	09:14:00	14.2003	0.347222	13.5277
4	09:19:00	39.1443	2.08696	18.6083
4	09:24:00	40.6073	3.43643	21.0566
4	09:29:00	26.6758	1.19048	15.4427
4	09:34:00	26.9051	1.72414	16.6124
4	09:39:00	19.8236	0.345423	13.7161
4	09:44:00	32.6836	0.705467	16.3524
4	09:49:00	30.2135	1.42857	17.1314
4	09:54:00	41.7136	1.7452	19.8395
4	09:59:00	33.895	2.46046	20.0077
4	10:04:00	54.3709	1.58983	16.4453
4	10:09:00	44.0838	2.38908	19.8671
4	10:14:00	40.5928	1.7301	19.1472
4	10:19:00	38.0049	3.31588	21.7079
4	10:24:00	51.67	3.89171	20.6192
4	10:29:00	34.2034	3.41727	22.3536
4	10:34:00	21.3719	0.868056	14.3333
4	10:39:00	22.3347	0.874126	15.3249
4	10:44:00	34.1897	1.03986	16.3497
4	10:49:00	29.2295	0.720721	16.0036
4	10:54:00	48.1531	1.05634	16.6251
4	10:59:00	41.4713	2.50447	18.6285
4	11:04:00	32.7659	0.70922	15.1662
4	11:09:00	48.7167	2.2807	19.6931
4	11:14:00	20.7563	1.2844	18.246
4	11:19:00	17.4362	1.27505	16.2027
4	11:24:00	17.5528	1.45985	18.4889
4	11:29:00	24.4818	2.0073	19.1498
4	11:34:00	26.2895	2.0979	18.8983
4	11:39:00	23.4204	0.34904	13.2085
4	11:44:00	42.1986	0.330033	14.6709
4	11:49:00	43.6616	0.695652	18.1419
4	11:54:00	42.5732	0.834725	16.9375
4	11:59:00	66.1186	1.98675	18.4829
5	12:04:00	50.5355	0.141443	11.116
5	12:09:00	42.381	0.650407	14.6947
5	12:14:00	30.4875	0.510204	16.8999
5	12:19:00	31.2932	0.340136	13.6187
5	12:24:00	31.6349	0.345423	14.5491
5	12:29:00	26.5891	0	12.938
5	12:34:00	33.8256	0.695652	15.6163
5	12:39:00	31.9731	1.57343	18.9309
5	12:44:00	19.5859	0	11.4498
5	12:49:00	18.7742	0.165289	10.5793
5	12:54:00	24.1647	0.504202	14.209
5	12:59:00	31.6083	1.02389	16.4643
5	01:04:00	55.4407	0.321027	14.7087
5	01:09:00	31.4866	0	9.62077
5	01:14:00	29.3927	0	11.9183
5	01:19:00	52.7833	0.143472	10.7605
5	01:24:00	28.3299	0	11.2848
5	01:29:00	26.8467	0	11.7049
5	01:34:00	24.1042	0.15528	11.6427
5	01:39:00	28.9296	0	10.4026
5	01:44:00	26.1331	0	10.1137
5	01:49:00	18.7776	0	10.0438
5	01:54:00	20.3875	0	10.0217
5	01:59:00	17.2062	0	9.15709
5	02:04:00	19.214	0	11.2281
5	02:09:00	19.5996	0	11.2656
5	02:14:00	20.3003	0	11.2187
5	02:19:00	17.1811	0	10.6343
5	02:24:00	23.7728	0	11.8845
5	02:29:00	20.2992	0	10.9313
5	02:34:00	19.7865	0	11.5976
5	02:39:00	23.698	0.301205	12.9392
5	02:44:00	19.0067	0.298507	11.0316
5	02:49:00	19.2773	0.14881	10.3648
5	02:54:00	16.0034	0	9.74214
5	02:59:00	24.2707	0	11.2049
5	03:04:00	26.5814	0	10.1516
5	03:09:00	18.4612	0.3003	10.894
5	03:14:00	36.2856	0	8.33219
5	03:19:00	32.5346	0	9.49748
5	03:24:00	16.9918	0	9.93956
5	03:29:00	17.8666	0	9.71942
5	03:34:00	20.0904	0	10.1863
5	03:39:00	13.5323	0	9.81011
5	03:44:00	22.4959	0.14771	11.175
5	03:49:00	32.5559	0	9.81454
5	03:54:00	31.0364	0.146843	11.1758
5	03:59:00	18.5668	0	11.5308
5	04:04:00	24.7417	0	10.9133
5	04:09:00	21.1928	0.301659	12.0131
5	04:14:00	35.6188	0	9.80032
5	04:19:00	25.5357	0	7.97435
5	04:24:00	28.5475	0.141243	10.8903
5	04:29:00	25.8259	0	10.9289
5	04:34:00	45.2461	0	8.2681
5	04:39:00	28.5491	0	8.43881
5	04:44:00	27.5039	0	9.03955
5	04:49:00	26.3609	0	10.2683
5	04:54:00	19.1572	0.296296	11.3137
5	04:59:00	23.2422	0	11.1829
5	05:04:00	21.9578	0.75188	12.7004
5	05:09:00	18.4389	0.294118	10.4081
5	05:14:00	17.8588	0.146199	9.47265
5	05:19:00	19.6844	0	9.8955
5	05:24:00	16.9621	0	9.83816
5	05:29:00	19.2366	0	11.0583
5	05:34:00	41.342	0.283286	12.5375
5	05:39:00	46.2426	0	12.5267
5	05:44:00	17.4186	0	13.5302
5	05:49:00	13.467	0	10.8507
5	05:54:00	33.4872	0	6.89753
5	05:59:00	31.0022	0	7.23136
5	06:04:00	18.8509	0	9.87938
5	06:09:00	31.6774	0	10.8642
5	06:14:00	31.1627	0	8.64636
5	06:19:00	33.8203	0	9.38745
5	06:24:00	19.7239	0	9.6138
5	06:29:00	32.5074	0	8.92907
5	06:34:00	20.6335	0	8.52803
5	06:39:00	21.5316	0	9.71426
5	06:44:00	24.8394	0	10.8356
5	06:49:00	20.1134	0.290698	9.93934
5	06:54:00	16.3116	0.1443	9.41093
5	06:59:00	13.9139	0	11.401
5	07:04:00	11.0787	0	11.5935
5	07:09:00	23.8911	0.302115	13.5887
5	07:14:00	13.6914	0	12.4287
5	07:19:00	25.2128	0	11.4917
5	07:24:00	36.7312	0	8.3205
5	07:29:00	28.9651	0	7.93415
5	07:34:00	25.4789	0	6.99869
5	07:39:00	28.1491	0	7.71007
5	07:44:00	31.1538	0	7.33276
5	07:49:00	31.9609	0	8.35752
5	07:54:00	21.9357	0	8.87639
5	07:59:00	12.1489	0	7.92339
5	08:04:00	16.4632	0.296736	11.1147
5	08:09:00	13.6991	0	9.12035
5	08:14:00	20.5433	0	9.2901
5	08:19:00	18.9715	0	10.2507
5	08:24:00	26.8468	0	10.8291
5	08:29:00	25.2376	0	11.3094
5	08:34:00	23.8625	0	10.3265
5	08:39:00	23.1373	0	10.4969
5	08:44:00	21.3388	0	12.1398
5	08:49:00	21.6773	0.3125	12.145
5	08:54:00	28.4652	0.311526	13.0296
5	08:59:00	27.0546	0	8.70433
5	09:04:00	40.8848	0	12.1243
5	09:09:00	65.4119	0	11.9022
5	09:14:00	44.2838	0	14.0582
5	09:19:00	32.2214	0	10.8341
5	09:24:00	26.141	0	15.2404
5	09:29:00	21.5716	0.15748	12.2833
5	09:34:00	25.0695	0.153846	12.5357
5	09:39:00	27.6283	0.151515	13.6377
5	09:44:00	25.2544	0	11.0762
5	09:49:00	28.7194	0	12.3506
5	09:54:00	21.1098	0	11.5202
5	09:59:00	48.618	0.134409	10.5667
5	10:04:00	26.3998	0	10.7064
5	10:09:00	36.0319	0	11.1034
5	10:14:00	20.2325	0	8.52032
5	10:19:00	26.1751	0	9.2612
5	10:24:00	31.5663	0	10.1901
5	10:29:00	29.074	0	10.3987
5	10:34:00	39.4363	0	10.1004
5	10:39:00	18.8183	0.15083	11.9324
5	10:44:00	28.1534	2.83912	20.3391
5	10:49:00	24.6738	6.48298	26.4056
5	10:54:00	20.2695	3.22061	22.3294
5	10:59:00	21.142	3.69775	21.0856
5	11:04:00	31.0838	5.09554	24.1924
5	11:09:00	46.1255	4.64396	22.1652
5	11:14:00	28.9156	0.578035	13.2281
5	11:19:00	23.0271	0.300752	12.8323
5	11:24:00	22.6025	0.146413	11.8951
5	11:29:00	32.3886	0.881057	14.4116
5	11:34:00	36.7646	0.298954	14.5139
5	11:39:00	29.5234	0	12.3988
5	11:44:00	23.6216	0.151057	13.022
5	11:49:00	31.1129	0	10.5153
5	11:54:00	22.768	0	10.0957
5	11:59:00	27.8726	0	12.3351
5	12:04:00	41.7917	0.592593	14.5344
5	12:09:00	39.5378	0	10.6443
5	12:14:00	37.8017	0.286944	12.7737
5	12:19:00	27.8404	0.152207	12.5389
5	12:24:00	24.9327	0.472441	13.379
5	12:29:00	42.8241	0	11.8852
5	12:34:00	43.7961	0.480769	15.4455
5	12:39:00	25.391	1.33556	17.1973
5	12:44:00	32.8675	4.24028	23.8393
5	12:49:00	29.4997	7.98548	29.7308
5	12:54:00	27.0698	12.7778	36.7414
5	12:59:00	35.3868	15.5039	38.1316
5	01:04:00	39.5902	6.38298	26.7074
5	01:09:00	70.5675	3.71517	20.4494
5	01:14:00	58.86	3.07467	19.0602
5	01:19:00	49.9826	1.30624	15.3087
5	01:24:00	40.6901	0.977654	13.3638
5	01:29:00	46.9647	0	14.9993
5	01:34:00	41.9681	0.623053	15.1586
5	01:39:00	51.6964	0.950872	16.1231
5	01:44:00	44.3786	0.322061	13.6314
5	01:49:00	22.9676	0	9.31612
5	01:54:00	43.5267	0	12.7929
5	01:59:00	41.7505	0	11.2419
5	02:04:00	40.1354	0.26738	11.5938
5	02:09:00	32.8025	0	9.41159
5	02:14:00	39.9602	0.606061	14.2701
5	02:19:00	29.2685	0	10.9989
5	02:24:00	21.662	0	11.8557
5	02:29:00	25.761	0.649351	13.4493
5	02:34:00	26.3214	0.32	11.7008
5	02:39:00	34.5869	1.30506	15.9379
5	02:44:00	28.3088	0.323102	14.3836
5	02:49:00	44.5299	0.27137	10.8554
5	02:54:00	65.3633	0.44843	12.5904
5	02:59:00	27.8823	3.36879	22.6124
5	03:04:00	37.3766	6.27306	29.3054
5	03:09:00	40.1098	8.8632	30.4114
5	03:14:00	25.1449	6.96721	27.6939
5	03:19:00	44.7594	0.517464	11.3648
5	03:24:00	58.5352	1.63447	17.1974
5	03:29:00	70.6079	1.47059	15.5949
5	03:34:00	45.2565	9.55882	31.6711
5	03:39:00	64.3033	10.2564	31.5016
5	03:44:00	64.3925	6.27178	28.5413
5	03:49:00	35.2215	5.63636	27.5422
5	03:54:00	53.7883	6.17284	25.3695
5	03:59:00	40.9509	8.67159	30.3602
5	04:04:00	33.2405	1.94346	20.041
5	04:09:00	46.9245	0.996678	18.1012
5	04:14:00	45.9826	1.36157	16.823
5	04:19:00	62.4369	5.10367	24.4988
5	04:24:00	48.9242	10.6262	32.1722
5	04:29:00	34.5112	13.189	36.8901
5	04:34:00	34.284	19.6819	41.7281
5	04:39:00	40.6973	17.0974	40.9742
5	04:44:00	58.8655	11.4943	36.5031
5	04:49:00	40.7206	13.1373	39.6107
5	04:54:00	31.3165	7.87992	29.7522
5	04:59:00	41.3304	11.8299	35.6213
5	05:04:00	54.8169	3.77049	21.5687
5	05:09:00	40.5208	2.94118	21.8127
5	05:14:00	34.0026	0.16129	14.012
5	05:19:00	29.2915	1.44231	15.4322
5	05:24:00	24.4607	1.14192	15.6637
5	05:29:00	29.9722	1.00671	16.0569
5	05:34:00	35.4381	4.47504	23.3368
5	05:39:00	27.9643	1.31579	18.3475
5	05:44:00	33.0792	0.473186	14.1911
5	05:49:00	55.6307	2.9595	21.2553
5	05:54:00	37.8346	1.61031	18.0234
5	05:59:00	54.2501	1.1713	15.9941
5	06:04:00	50.5601	1.3373	16.509
5	06:09:00	38.2899	1.17253	17.5436
5	06:14:00	26.46	2.09424	19.6642
5	06:19:00	25.954	1.39373	18.6005
5	06:24:00	41.9406	3.76712	22.1848
5	06:29:00	31.4012	1.33779	16.52
5	06:34:00	33.6552	2.84281	19.859
5	06:39:00	28.2231	1.98675	20.1793
5	06:44:00	44.5626	2.36088	19.2458
5	06:49:00	33.0418	0.643087	14.374
5	06:54:00	41.7814	1.64474	17.4778
5	06:59:00	43.3667	0.777605	13.9744
5	07:04:00	41.6174	1.01695	18.1325
5	07:09:00	51.6217	1.31579	15.8712
5	07:14:00	41.6059	2.91971	21.3117
5	07:19:00	32.246	1.26582	19.2894
5	07:24:00	51.1385	6.16822	25.5359
5	07:29:00	39.5304	10.6426	31.8591
5	07:34:00	32.3147	12.0083	33.4971
5	07:39:00	60.6725	7.28745	29.6615
5	07:44:00	25.7535	6.91145	29.5194
5	07:49:00	20.4948	5.8296	27.4605
5	07:54:00	25.3528	4.83871	28.1981
5	07:59:00	23.4788	6.92841	29.633
5	08:04:00	28.7906	10.9785	33.3189
5	08:09:00	49.5808	7.9918	29.7222
5	08:14:00	32.661	10.303	29.0699
5	08:19:00	35.3034	16.2839	35.4224
5	08:24:00	35.7873	30.2832	45.4148
5	08:29:00	41.9553	26.7932	42.3113
5	08:34:00	31.8042	23.8839	40.6677
5	08:39:00	24.4834	12.2172	32.1805
5	08:44:00	26.5287	8.4507	32.1335
5	08:49:00	24.2221	6.45933	30.1169
5	08:54:00	31.1036	16.3462	38.9418
5	08:59:00	27.8323	9.66184	33.3739
5	09:04:00	94.229	3.9801	21.5142
5	09:09:00	70.752	3.80795	21.5086
5	09:14:00	64.9535	17.562	39.2087
5	09:19:00	63.4056	15.1386	38.4572
5	09:24:00	40.9382	26.2009	45.958
5	09:29:00	35.4254	23.1092	38.7468
5	09:34:00	33.7892	16.3934	34.7563
5	09:39:00	42.4389	23.3766	40.0294
5	09:44:00	35.7641	23.871	38.9841
5	09:49:00	29.6445	26.6958	40.7716
5	09:54:00	49.7944	16.6667	35.7516
5	09:59:00	29.2665	21.0884	38.6906
5	10:04:00	29.4586	22.4256	38.737
5	10:09:00	27.9849	20.6897	39.2537
5	10:14:00	67.0464	18.319	41.2026
5	10:19:00	84.8844	13.0952	33.7215
5	10:24:00	54.5118	24.7826	44.6856
5	10:29:00	40.0998	26.5217	44.0711
5	10:34:00	39.3805	20.0837	38.4364
5	10:39:00	45.2419	22.0126	40.591
5	10:44:00	46.4599	26.7516	41.3184
5	10:49:00	38.7638	30.531	44.4546
5	10:54:00	43.5111	17.6087	37.1095
5	10:59:00	45.5365	11.5813	34.9936
5	11:04:00	26.4889	8.90869	32.1998
5	11:09:00	27.6941	13.0045	35.3352
5	11:14:00	23.7779	7.36607	29.0615
5	11:19:00	30.9074	17.907	39.9498
5	11:24:00	29.7473	22.5	40.8527
5	11:29:00	41.5272	19.0789	38.0563
5	11:34:00	85.7846	12.8972	35.8205
5	11:39:00	48.5186	0.142045	12.3141
5	11:44:00	51.3533	0.282885	13.9832
5	11:49:00	59.15	5	24.4207
5	11:54:00	66.911	2.80528	22.3858
5	11:59:00	69.8356	4.70016	23.7698
6	12:04:00	42.4465	3.4358	21.548
6	12:09:00	24.8668	1.86916	20.2828
6	12:14:00	41.0244	5.66038	24.0528
6	12:19:00	43.2278	5.48446	24.7701
6	12:24:00	37.1452	10.3922	31.7698
6	12:29:00	39.8363	7.90514	29.5612
6	12:34:00	40.5423	9.67742	35.0262
6	12:39:00	66.7009	4.18848	23.9324
6	12:44:00	49.9513	4.47227	22.6502
6	12:49:00	35.5371	7.76892	29.5949
6	12:54:00	45.9665	7.48031	27.8715
6	12:59:00	45.3791	9.27419	30.1587
6	01:04:00	38.994	10.142	33.2592
6	01:09:00	33.8811	8.73016	29.5275
6	01:14:00	25.104	3.06513	21.0294
6	01:19:00	27.7199	4.10156	22.7074
6	01:24:00	30.9616	6.69291	26.1118
6	01:29:00	29.525	7.42972	28.1704
6	01:34:00	30.8464	9.93915	30.4705
6	01:39:00	25.2844	8.61345	31.4576
6	01:44:00	25.2631	10.4925	32.0385
6	01:49:00	27.5999	13.5776	35.1116
6	01:54:00	24.355	13.3188	32.5004
6	01:59:00	56.3141	11.5139	33.8021
6	02:04:00	113.58	4.50751	22.2032
6	02:09:00	85.1321	6.67838	26.0647
6	02:14:00	36.7836	13.6555	34.1662
6	02:19:00	41.6187	6.94737	30.7153
6	02:24:00	43.1216	7.70878	31.7528
6	02:29:00	47.0016	9.77131	31.351
6	02:34:00	45.9468	9.18367	32.5704
6	02:39:00	32.8318	8.09717	29.8574
6	02:44:00	27.802	7.7551	27.2877
6	02:49:00	27.8097	4.74227	27.3775
6	02:54:00	29.7619	6.44491	27.9114
6	02:59:00	30.3793	12.1019	32.7741
6	03:04:00	44.5104	10.1911	32.1123
6	03:09:00	27.4681	10.4121	30.7071
6	03:14:00	26.7602	9.58606	29.9542
6	03:19:00	30.03	12.9386	34.2253
6	03:24:00	29.3568	10.7456	31.9627
6	03:29:00	123.64	6.33147	25.4509
6	03:34:00	56.1521	2.16383	19.3981
6	03:39:00	43.8983	1.24417	16.3416
6	03:44:00	51.6089	3.23625	21.2831
6	03:49:00	67.849	4.7138	22.7343
6	03:54:00	79.2052	2.68139	18.0487
6	03:59:00	65.3216	3.30189	20.6632
6	04:04:00	27.8735	5.24412	24.8668
6	04:09:00	30.7611	2.15054	19.2624
6	04:14:00	28.1533	2.55009	21.4396
6	04:19:00	44.4454	10.5364	34.0961
6	04:24:00	33.9932	6.55431	26.8183
6	04:29:00	22.2451	1.84843	18.2681
6	04:34:00	31.5266	7.12909	28.5501
6	04:39:00	30.8053	3.9548	23.6866
6	04:44:00	30.1222	9.74659	31.7476
6	04:49:00	31.6111	12.8773	35.0039
6	04:54:00	38.525	21.1382	43.6929
6	04:59:00	37.0288	17.7551	44.1785
6	05:04:00	38.9911	20.9877	43.9558
6	05:09:00	40.3989	21.4137	46.2077
6	05:14:00	72.4264	12.0623	37.437
6	05:19:00	72.5679	7.87879	33.7521
6	05:24:00	38.5929	5.19231	25.4317
6	05:29:00	49.9159	7.10173	30.5668
6	05:34:00	57.522	7.49507	31.469
6	05:39:00	39.7497	10.0402	33.6292
6	05:44:00	60.4639	9.09091	33.9594
6	05:49:00	36.0732	9.88142	32.1872
6	05:54:00	58.4787	9.44123	32.7974
6	05:59:00	128.272	8.33333	29.8703
6	06:04:00	78.9077	5.61983	23.7563
6	06:09:00	68.2523	6.28099	25.8913
6	06:14:00	51.0809	14.4487	36.7203
6	06:19:00	77.5959	4.95868	23.9559
6	06:24:00	50.5	3.47107	20.6576
6	06:29:00	47.0791	9.78887	33.3662
6	06:34:00	39.295	8.33333	30.1521
6	06:39:00	31.504	5.57692	27.0521
6	06:44:00	38.1022	12.7202	36.705
6	06:49:00	37.5999	11.6732	36.5143
6	06:54:00	37.1287	17.5649	43.1894
6	06:59:00	48.4132	18.4959	41.0528
6	07:04:00	39.1915	21.6599	45.8139
6	07:09:00	41.1809	22.268	48.7298
6	07:14:00	102.343	13.3459	35.8845
6	07:19:00	71.7078	1.41443	16.1884
6	07:24:00	64.5694	3.80518	22.4242
6	07:29:00	79.6875	6.18557	26.4479
6	07:34:00	61.6423	4.40678	23.3888
6	07:39:00	30.192	2.5	19.7441
6	07:44:00	26.0401	1.41343	16.308
6	07:49:00	29.8052	1.04167	15.8289
6	07:54:00	19.6301	0.527241	14.2802
6	07:59:00	27.4674	1.23457	16.5513
6	08:04:00	45.7992	3.06122	20.8787
6	08:09:00	40.8362	2.01681	17.78
6	08:14:00	19.8309	0.862069	14.28
6	08:19:00	66.2753	1.37405	15.7972
6	08:24:00	53.2461	4.65517	24.7737
6	08:29:00	43.2715	7.36842	28.2902
6	08:34:00	52.3502	4.85762	24.9955
6	08:39:00	28.583	0.84317	16.3338
6	08:44:00	35.3983	2.0339	18.2011
6	08:49:00	25.739	1.90972	19.244
6	08:54:00	50.5606	4.21585	25.2085
6	08:59:00	57.0271	0.980392	14.9126
6	09:04:00	69.6648	3.69775	21.0856
6	09:09:00	75.0654	3.35766	19.9105
6	09:14:00	51.6092	2.86944	19.5396
6	09:19:00	48.7608	3.92491	23.9704
6	09:24:00	36.8277	4.37158	23.4547
6	09:29:00	30.927	5.09804	25.8016
6	09:34:00	37.3635	7.18232	26.7784
6	09:39:00	32.5089	5.46448	26.1011
6	09:44:00	39.3897	8.38095	31.1311
6	09:49:00	47.473	11.3095	34.738
6	09:54:00	46.816	12.1514	35.5321
6	09:59:00	70.4447	7.87992	30.2525
6	10:04:00	79.6634	4.83005	24.6774
6	10:09:00	56.1761	12.5468	34.2154
6	10:14:00	43.2639	14.0496	39.1091
6	10:19:00	35.2033	12.766	35.2634
6	10:24:00	37.5533	13.8004	38.2674
6	10:29:00	31.3107	10.6695	34.8443
6	10:34:00	36.5578	10.6472	33.571
6	10:39:00	37.1781	10.1911	32.5265
6	10:44:00	27.7597	7.12695	31.0895
6	10:49:00	25.2447	4.79452	30.5398
6	10:54:00	16.6599	0.930233	22.5714
6	10:59:00	75.0443	8.28402	32.0611
6	11:04:00	55.8678	8.84086	32.0275
6	11:09:00	45.7581	12.7619	35.1046
6	11:14:00	61.8761	10.7212	34.9783
6	11:19:00	53.0237	19.6356	46.1155
6	11:24:00	48.2002	17.0683	43.5412
6	11:29:00	48.0925	11.1776	35.4579
6	11:34:00	49.4181	13.5029	39.5228
6	11:39:00	43.0605	14.4309	41.1873
6	11:44:00	41.3066	17.0782	41.5439
6	11:49:00	49.106	21.174	45.5504
6	11:54:00	48.6513	16.8421	42.6459
6	11:59:00	59.8378	11.7284	36.1742
6	12:04:00	51.6715	10.3846	32.9045
6	12:09:00	52.318	14.313	38.0598
6	12:14:00	40.7633	11.39	34.4649
6	12:19:00	49.6792	13.5135	36.8907
6	12:24:00	44.1097	14.5957	40.1386
6	12:29:00	51.7348	7.22022	29.5604
6	12:34:00	61.8864	8.86076	32.0163
6	12:39:00	69.2572	8.09859	29.5716
6	12:44:00	51.407	8.21168	28.2512
6	12:49:00	35.5044	11.6279	35.0096
6	12:54:00	47.3159	14.3426	42.5693
6	12:59:00	44.5529	13.1528	39.2344
6	01:04:00	36.4072	8.10313	29.4109
6	01:09:00	31.2803	5.36044	25.2256
6	01:14:00	43.5645	8.09793	31.0771
6	01:19:00	36.93	7.33945	28.7281
6	01:24:00	37.548	4.05644	22.7766
6	01:29:00	43.6337	5.18519	26.3829
6	01:34:00	39.5813	8.88469	28.9031
6	01:39:00	37.4195	1.57343	17.352
6	01:44:00	39.8821	4.15162	21.6303
6	01:49:00	51.7625	6.65434	27.7725
6	01:54:00	48.6132	9.62264	29.9796
6	01:59:00	51.6175	9.36902	31.5998
6	02:04:00	44.8012	6.15942	26.3026
6	02:09:00	53.254	2.75862	20.7687
6	02:14:00	46.7622	7.19424	26.7748
6	02:19:00	54.581	12.6	38.933
6	02:24:00	42.7852	11.0629	41.0094
6	02:29:00	40	17.8571	49.2747
6	02:34:00	42.0766	18.5615	46.084
6	02:39:00	46.194	23.5023	51.0101
6	02:44:00	73.0596	24.4944	55.0677
6	02:49:00	104.952	13.9059	41.989
6	02:54:00	77.266	6.41892	27.5563
6	02:59:00	49.1965	14.9893	43.8475
6	03:04:00	40.0309	14.7752	39.5001
6	03:09:00	46.0655	18.3983	47.0159
6	03:14:00	36.2093	18.5941	44.6885
6	03:19:00	23.5862	4.8951	33.3581
6	03:24:00	23.8546	8.49057	35.2608
6	03:29:00	112.356	4.60405	24.918
6	03:34:00	68.1936	9.72477	32.6251
6	03:39:00	76.2286	10.3383	32.4202
6	03:44:00	63.774	16.5306	42.8884
6	03:49:00	47.0225	24.3736	51.4295
6	03:54:00	62.2734	15.5136	38.5916
6	03:59:00	39.5166	11.9748	37.4426
6	04:04:00	51.7856	17.9226	41.6569
6	04:09:00	56.0657	23.2143	45.3501
6	04:14:00	55.0307	23.7113	45.3277
6	04:19:00	36.6104	19.8718	45.7238
6	04:24:00	51.9946	16.1885	40.8404
6	04:29:00	52.902	11.9002	33.0945
6	04:34:00	39.6783	8.78244	32.5011
6	04:39:00	61.4534	11.0895	33.5908
6	04:44:00	67.5446	3.13531	20.3391
6	04:49:00	62.6951	5.07881	23.3394
6	04:54:00	32.7233	5.90406	26.7502
6	04:59:00	57.6644	7.38007	28.1483
6	05:04:00	27.9632	0.868056	14.4029
6	05:09:00	26.1649	1.20482	16.2052
6	05:14:00	46.264	1.26582	15.5344
6	05:19:00	42.1587	2.99501	21.3514
6	05:24:00	34.8577	2.68456	20.7949
6	05:29:00	35.4625	0.96	15.3533
6	05:34:00	28.8292	2.33723	17.0945
6	05:39:00	22.1094	0.486224	11.7146
6	05:44:00	44.3925	3.78289	22.3159
6	05:49:00	36.759	1.00287	14.1446
6	05:54:00	35.7554	0.423131	12.8947
6	05:59:00	51.1684	2.04678	17.441
6	06:04:00	46.2433	5.98911	26.6967
6	06:09:00	38.3379	9.09091	34.0565
6	06:14:00	40.8469	18.4049	42.9093
6	06:19:00	41.7608	21.8029	49.8632
6	06:24:00	48.7457	33.4029	60.237
6	06:29:00	94.4133	23.9544	47.0295
6	06:34:00	60.3277	1.33333	15.1006
6	06:39:00	59.0947	6.8662	28.004
6	06:44:00	53.447	8.27206	28.1697
6	06:49:00	29.2989	5.04673	27.137
6	06:54:00	23.5501	1.10497	15.3188
6	06:59:00	25.1154	2.4952	20.1827
6	07:04:00	27.4586	7.12871	31.1694
6	07:09:00	47.8014	14.9688	38.3857
6	07:14:00	39.9784	19.1964	43.5185
6	07:19:00	42.013	26.1745	51.1369
6	07:24:00	38.5674	18.9498	47.9833
6	07:29:00	32.2396	13.2867	40.6034
6	07:34:00	89.066	5.05495	32.1753
6	07:39:00	53.5946	2.83465	18.8595
6	07:44:00	34.1689	6.34058	25.5989
6	07:49:00	36.9322	6.07735	25.6016
6	07:54:00	87.2408	6.98467	27.1082
6	07:59:00	68.7697	4.03877	21.5413
6	08:04:00	77.5194	9.42699	34.8949
6	08:09:00	44.6949	14.0845	38.6675
6	08:14:00	56.8929	6.90979	29.1642
6	08:19:00	56.8436	10.4762	34.7135
6	08:24:00	62.8592	11.0236	33.4683
6	08:29:00	49.8258	9.05172	31.9849
6	08:34:00	44.9897	7.65766	33.4233
6	08:39:00	32.9518	5.24017	27.6396
6	08:44:00	43.1076	10.5381	35.8292
6	08:49:00	33.3312	9.28571	38.1156
6	08:54:00	39.148	10.4167	38.1382
6	08:59:00	28.1573	5.92417	34.3894
6	09:04:00	27.5608	7.72947	29.9926
6	09:09:00	20.9653	3.89294	27.7184
6	09:14:00	24.4334	7.4813	31.7245
6	09:19:00	22.5691	6	29.3448
6	09:24:00	21.8121	4.06091	28.7852
6	09:29:00	34.9314	5.83756	30.3723
6	09:34:00	87.4314	7.76699	33.7778
6	09:39:00	96.8077	11.8952	36.7239
6	09:44:00	64.2543	22.6457	49.5953
6	09:49:00	67.6386	22.467	46.7171
6	09:54:00	51.9455	24.7113	42.4906
6	09:59:00	43.2093	28.8177	51.4139
6	10:04:00	53.6974	31.1721	50.9626
6	10:09:00	39.476	20.0935	41.5494
6	10:14:00	34.1155	14.6283	37.3512
6	10:19:00	39.4249	14.6283	36.5789
6	10:24:00	41.1817	7.31707	31.9414
6	10:29:00	41.2741	5.69307	30.4553
6	10:34:00	19.5582	3.81679	25.4138
6	10:39:00	81.5033	16.3265	39.9592
6	10:44:00	22.7093	5.92784	28.2113
6	10:49:00	21.6975	5.71429	28.5344
6	10:54:00	39.8362	9.66057	32.9544
6	10:59:00	26.8995	8.59375	32.4756
6	11:04:00	42.1927	5.32688	28.9731
6	11:09:00	114.099	16.7464	40.9831
6	11:14:00	84.8448	20.0528	49.0423
6	11:19:00	58.9467	32.3288	55.4762
6	11:24:00	127.321	30.2198	62.0712
6	11:29:00	104.477	24	60.5846
6	11:34:00	93.8029	20.7254	48.3356
6	11:39:00	99.0292	14.3204	42.0762
6	11:44:00	46.9582	14.1732	39.4098
6	11:49:00	69.8918	19.2708	45.6928
6	11:54:00	52.6108	17.2749	45.9921
6	11:59:00	96.7988	3.55805	24.5676
7	12:04:00	88.8504	11.9835	37.9769
7	12:09:00	74.4614	17.8571	52.8877
7	12:14:00	88.54	23.4536	53.8681
7	12:19:00	73.7943	15.8273	44.0797
7	12:24:00	57.514	15.8924	42.9449
7	12:29:00	71.4379	11.5942	39.5707
7	12:34:00	67.243	44.5026	65.3766
7	12:39:00	47.0769	6.34146	32.6112
7	12:44:00	73.8379	17.8392	43.7885
7	12:49:00	41.3192	26.0309	47.1331
7	12:54:00	36.7221	21.5054	43.4669
7	12:59:00	39.5617	32.9609	53.7139
7	01:04:00	43.2229	40.8451	61.5986
7	01:09:00	75.5545	23.622	50.3151
7	01:14:00	29.5126	4.21546	24.7593
7	01:19:00	87.9451	23.2446	49.9895
7	01:24:00	42.5597	7.72947	29.2964
7	01:29:00	37.7079	10.5263	39.2532
7	01:34:00	65.9513	15.9898	39.0964
7	01:39:00	27.7903	7.3107	28.856
7	01:44:00	23.5133	4.49735	26.7364
7	01:49:00	18.1034	1.57895	23.9156
7	01:54:00	28.2505	5.09383	29.7377
7	01:59:00	33.4504	10.1333	32.8838
7	02:04:00	28.8596	7.14286	27.3128
7	02:09:00	68.6805	5	27.6109
7	02:14:00	25.8971	1.85185	21.1064
7	02:19:00	28.7336	1.90931	22.2152
7	02:24:00	60.2274	8.08824	36.6092
7	02:29:00	62.047	7.32323	31.3262
7	02:34:00	72.127	3.29114	24.9337
7	02:39:00	73.6632	4.27136	25.2792
7	02:44:00	24.6457	1.02041	22.1645
7	02:49:00	71.3033	4.51128	28.8222
7	02:54:00	42.1771	9.44882	36.8958
7	02:59:00	78.4149	12.532	40.4901
7	03:04:00	84.4903	10.6436	38.9099
7	03:09:00	36.2797	4.92958	27.8777
7	03:14:00	40.5188	5.16432	29.5824
7	03:19:00	115.541	5.05051	26.5306
7	03:24:00	94.1995	7.20412	29.5029
7	03:29:00	127.589	9.4162	30.8298
7	03:34:00	75.7037	20.2673	50.5993
7	03:39:00	50.8481	13.4361	36.7105
7	03:44:00	57.1108	13.2287	40.6371
7	03:49:00	52.2059	9.67742	34.2869
7	03:54:00	64.1927	10	35.9942
7	03:59:00	56.4479	14.3198	41.3574
7	04:04:00	56.6959	12.7358	40.0132
7	04:09:00	68.5366	9.59821	33.9832
7	04:14:00	41.1786	7.65661	36.4881
7	04:19:00	30.7249	7.21154	37.4679
7	04:24:00	46.3852	7.02179	33.5092
7	04:29:00	23.6652	2.74314	26.5841
7	04:34:00	24.6923	5.80808	30.5452
7	04:39:00	24.9463	8.69565	31.7819
7	04:44:00	48.2696	8.98345	34.1611
7	04:49:00	29.9015	3.39367	24.2789
7	04:54:00	73.0433	6.34921	29.4641
7	04:59:00	101.791	17.0507	46.5226
7	05:04:00	48.056	14.8148	39.7066
7	05:09:00	45.242	17.75	49.1447
7	05:14:00	43.3571	11.3861	36.0769
7	05:19:00	42.2883	7.97101	32.3746
7	05:24:00	24.7832	2.92683	28.4439
7	05:29:00	21.1373	2.91971	27.9283
7	05:34:00	22.7406	3.41463	26.9562
7	05:39:00	40.046	11.8182	39.0785
7	05:44:00	84.5722	6.18762	30.7189
7	05:49:00	104.853	12.065	40.8103
7	05:54:00	35.9286	7.99031	34.5856
7	05:59:00	90.5261	13.0233	42.1523
7	06:04:00	120.138	13.9908	43.3632
7	06:09:00	75.1057	8.50277	30.3863
7	06:14:00	64.7396	8.04348	31.022
7	06:19:00	63.1736	14.1892	40.9526
7	06:24:00	38.8013	8.82353	39.844
7	06:29:00	41.0199	7.173	31.1078
7	06:34:00	45.0378	8.73563	31.8918
7	06:39:00	49.465	13.948	43.4694
7	06:44:00	140.924	5.93368	31.1779
7	06:49:00	86.6209	7.24638	27.4024
7	06:54:00	58.0716	4.78632	24.4784
7	06:59:00	47.7904	10.7692	34.6712
7	07:04:00	60.2646	9.0573	31.1742
7	07:09:00	51.4514	13.2	37.6901
7	07:14:00	58.2682	18.4049	40.3972
7	07:19:00	62.2672	20.49	45.8074
7	07:24:00	48.6036	13.6069	39.5989
7	07:29:00	29.9805	7.94979	29.6434
7	07:34:00	44.8689	11.8534	36.2881
7	07:39:00	46.7171	20.362	45.4862
7	07:44:00	51.9793	23.6111	53.1023
7	07:49:00	47.1285	27.4005	52.9798
7	07:54:00	52.2338	32.619	61.4839
7	07:59:00	79.2056	20.3579	47.4525
7	08:04:00	63.8291	1.22951	13.4757
7	08:09:00	61.4039	5.32646	25.68
7	08:14:00	56.4646	2.71903	18.8285
7	08:19:00	80.1841	4.57516	24.0783
7	08:24:00	63.197	5.16963	25.0766
7	08:29:00	61.3257	3.77074	22.1052
7	08:34:00	92.5595	7.39496	28.9375
7	08:39:00	44.3472	9.7561	29.9613
7	08:44:00	39.6697	5.05415	24.6694
7	08:49:00	40.5699	7.38007	27.9483
7	08:54:00	41.419	6.19308	26.1947
7	08:59:00	35.5388	6.25	26.6987
7	09:04:00	39.4052	6.74157	27.0275
7	09:09:00	41.3137	5.24412	26.4281
7	09:14:00	42.4534	2.35294	19.0758
7	09:19:00	59.563	6.02637	26.0887
7	09:24:00	49.9916	9.21569	33.7334
7	09:29:00	46.5898	10.387	33.7428
7	09:34:00	43.0397	10.6719	33.05
7	09:39:00	49.8294	8.69565	32.0809
7	09:44:00	63.9702	7.06107	28.1457
7	09:49:00	38.8072	9.54357	34.3668
7	09:54:00	45.8562	9.61538	36.1668
7	09:59:00	79.7036	5.52017	28.4865
7	10:04:00	76.0202	3.9039	22.088
7	10:09:00	42.5713	8.90538	32.6101
7	10:14:00	52.176	11.7764	35.8929
7	10:19:00	54.0171	19.6687	44.7469
7	10:24:00	58.2628	13.7634	46.1299
7	10:29:00	41.8827	19.3103	48.8251
7	10:34:00	58.7173	13.544	40.313
7	10:39:00	62.0881	10	36.0312
7	10:44:00	65.5845	4.40141	25.1575
7	10:49:00	57.9832	3.52113	22.0115
7	10:54:00	55.0939	6.37899	29.3908
7	10:59:00	51.6155	5.39568	25.0191
7	11:04:00	54.4053	1.22164	17.9664
7	11:09:00	67.0383	2.34506	21.1559
7	11:14:00	49.4715	2.5641	20.8114
7	11:19:00	42.7606	5.74713	24.7098
7	11:24:00	54.439	8.51485	29.4101
7	11:29:00	45.0043	5.30786	25.7507
7	11:34:00	56.9013	7.29783	31.4389
7	11:39:00	60.7958	5.31309	26.4206
7	11:44:00	65.4316	5	24.8309
7	11:49:00	39.3209	12.6582	34.374
7	11:54:00	50.8139	11.4719	38.9845
7	11:59:00	59.1117	6.75381	32.76
7	12:04:00	34.4466	5.5794	28.7179
7	12:09:00	34.2292	10.1732	39.4227
7	12:14:00	50.2411	10.8932	35.5523
7	12:19:00	32.2409	7.25624	34.8858
7	12:24:00	25.7631	6.40732	33.4675
7	12:29:00	126.457	3.65854	22.1241
7	12:34:00	72.3001	2.38095	21.7694
7	12:39:00	58.5191	9.94264	33.3684
7	12:44:00	57.9932	7.42188	30.1704
7	12:49:00	62.263	8.14394	30.9389
7	12:54:00	41.834	11.3725	35.295
7	12:59:00	54.136	3.80165	22.6414
7	01:04:00	47.2611	2.589	18.734
7	01:09:00	68.0386	5.16934	27.8852
7	01:14:00	49.3706	5.88235	28.2338
7	01:19:00	47.123	2.88136	19.6208
7	01:24:00	45.3695	3.21489	22.761
7	01:29:00	48.5847	12.6953	37.2357
7	01:34:00	34.7841	3.09278	21.924
7	01:39:00	46.4288	4.69565	23.482
7	01:44:00	33.1819	3.7702	24.055
7	01:49:00	41.9294	6.56028	28.2762
7	01:54:00	45.107	4.70163	25.5441
7	01:59:00	50.8382	6.69145	29.5352
7	02:04:00	40.2088	11.5607	34.1783
7	02:09:00	42.4718	13.8614	37.4726
7	02:14:00	55.0017	8.06754	31.0458
7	02:19:00	55.4935	4.85269	25.318
7	02:24:00	56.3795	12.0968	35.6579
7	02:29:00	122.027	2.85307	19.5399
7	02:34:00	96.6503	5.89147	24.4607
7	02:39:00	71.9539	11.1913	34.1921
7	02:44:00	85.1617	9.7561	32.669
7	02:49:00	54.114	9.04059	31.763
7	02:54:00	51.7302	17.3196	38.6186
7	02:59:00	83.9764	9.79167	35.4551
7	03:04:00	72.3858	7.84	32.3548
7	03:09:00	64.1376	9.78474	31.9373
7	03:14:00	61.4586	9.68343	32.5209
7	03:19:00	86.8337	6.37931	27.5811
7	03:24:00	82.6272	9.07336	32.0964
7	03:29:00	50.1906	13.1959	40.6966
7	03:34:00	44.368	8.82353	35.0131
7	03:39:00	62.6012	9.21305	34.008
7	03:44:00	65.2103	4.91525	25.5584
7	03:49:00	61.1422	8.28625	30.3888
7	03:54:00	48.4618	13.1021	36.5646
7	03:59:00	51.6237	12.6374	34.1426
7	04:04:00	75.4272	7.10572	29.859
7	04:09:00	65.3498	6.15114	26.6007
7	04:14:00	31.8555	7.33945	28.148
7	04:19:00	34.6026	11.9181	33.2529
7	04:24:00	28.9149	6.83919	29.1342
7	04:29:00	40.2206	13.308	36.6573
7	04:34:00	47.5068	10.9015	35.364
7	04:39:00	31.7133	9.15033	35.7049
7	04:44:00	22.7182	3.11804	24.7457
7	04:49:00	20.2076	3.18182	22.7332
7	04:54:00	62.1065	6.99774	34.5716
7	04:59:00	76.2089	6.41593	28.4191
7	05:04:00	80.7428	5.93692	30.5186
7	05:09:00	59.9271	7.8712	29.6238
7	05:14:00	57.0095	9.60145	30.7076
7	05:19:00	57.1295	6.77362	28.0259
7	05:24:00	52.5747	1.63399	17.8885
7	05:29:00	68.3588	2.30263	18.8289
7	05:34:00	41.6946	4.67626	23.6229
7	05:39:00	59.4067	3.05603	21.4186
7	05:44:00	51.6915	2.08333	19.6525
7	05:49:00	56.5002	2.51678	19.5877
7	05:54:00	39.0107	7.1161	27.6001
7	05:59:00	59.9038	10.609	35.4274
7	06:04:00	55.7643	6.96203	30.0076
7	06:09:00	94.8733	1.88383	18.9043
7	06:14:00	65.7272	8.43806	30.2502
7	06:19:00	38.686	2.31729	19.0857
7	06:24:00	33.1379	3.2491	22.2957
7	06:29:00	32.7071	6.14525	26.2235
7	06:34:00	43.098	1.41593	17.7391
7	06:39:00	45.1184	5.46448	24.6328
7	06:44:00	77.5498	0.946372	14.4239
7	06:49:00	56.9132	2.1544	18.5166
7	06:54:00	31.6953	6.29771	25.838
7	06:59:00	52.1282	4.48029	22.0134
7	07:04:00	38.1439	3.8674	22.1217
7	07:09:00	53.7146	10.058	32.1986
7	07:14:00	47.5145	12.4236	37.0338
7	07:19:00	51.3413	5.37849	27.2816
7	07:24:00	58.4255	9.43775	33.757
7	07:29:00	47.9611	6.50096	28.3545
7	07:34:00	44.0211	13.0081	34.5809
7	07:39:00	95.2756	8.57143	32.1653
7	07:44:00	55.3273	6.95825	30.4913
7	07:49:00	53.346	9.45674	35.996
7	07:54:00	61.5097	9.16497	32.8185
7	07:59:00	48.8051	9.76096	32.4785
7	08:04:00	43.6253	12.4748	35.3535
7	08:09:00	47.1495	18.9409	43.9292
7	08:14:00	44.9917	14.6751	40.4586
7	08:19:00	48.8608	12.2699	38.4621
7	08:24:00	53.0783	8.25147	32.7995
7	08:29:00	66.5241	15.213	40.7125
7	08:34:00	83.2863	5.91398	25.0774
7	08:39:00	77.7989	6.3593	27.1846
7	08:44:00	57.6555	4.77759	25.7055
7	08:49:00	102.922	0.933126	15.1106
7	08:54:00	80.5899	2.04403	19.1466
7	08:59:00	34.9341	8.76494	30.6737
7	09:04:00	48.9431	8.33333	31.8867
7	09:09:00	44.0004	8.75274	34.839
7	09:14:00	51.1446	11.086	37.8671
7	09:19:00	43.2217	9.43396	35.956
7	09:24:00	26.693	6.98795	31.7703
7	09:29:00	22.2469	5.97015	28.7144
7	09:34:00	26.8228	10.6329	33.2149
7	09:39:00	57.193	19.4373	42.0177
7	09:44:00	40.4933	27.2021	46.9823
7	09:49:00	35.8916	3.25581	24.6788
7	09:54:00	26.2553	3.15315	20.579
7	09:59:00	35.0535	3.75587	24.7367
7	10:04:00	35.0248	10.3275	32.6409
7	10:09:00	78.2631	14.2132	39.7106
7	10:14:00	27.0951	8.83117	32.3976
7	10:19:00	48.6458	12.8947	36.7661
7	10:24:00	29.3488	14.0212	36.3079
7	10:29:00	28.6795	15.0794	36.3941
7	10:34:00	34.6016	20.3857	42.8227
7	10:39:00	126.425	9.38776	34.7248
7	10:44:00	92.4373	6.76692	27.2973
7	10:49:00	54.4455	11.7764	36.5769
7	10:54:00	61.5525	11.2903	37.2927
7	10:59:00	74.1093	19.2744	47.9289
7	11:04:00	67.6481	15.4206	45.1457
7	11:09:00	43.7903	23.0964	47.5068
7	11:14:00	54.4652	18.509	44.1675
7	11:19:00	88.0779	17.037	40.5766
7	11:24:00	60.6115	21.0526	45.095
7	11:29:00	74.5633	16.8766	37.8676
7	11:34:00	38.0095	4.87805	28.8471
7	11:39:00	27.6211	3.08057	24.9967
7	11:44:00	142.202	3.10219	20.3043
7	11:49:00	64.2198	10.7383	33.4546
7	11:54:00	73.1657	11.8012	34.6176
7	11:59:00	58.8907	11.7284	34.4647
8	12:04:00	41.6439	12.1212	35.2014
8	12:09:00	55.2077	10.2296	35.5936
8	12:14:00	43.3911	6.88935	30.508
8	12:19:00	43.2217	12.7745	33.4139
8	12:24:00	45.9938	5.08475	26.7704
8	12:29:00	38.7796	5.32787	25.6636
8	12:34:00	55.5327	10.8652	34.5857
8	12:39:00	59.046	13.4122	37.1939
8	12:44:00	54.283	11.0887	34.9691
8	12:49:00	54.3531	14.2857	38.5297
8	12:54:00	49.422	10.6796	32.3707
8	12:59:00	46.999	11.4943	34.1751
8	01:04:00	50.1718	10.297	32.9983
8	01:09:00	49.1073	11.2033	37.1856
8	01:14:00	51.0089	10.1266	32.6619
8	01:19:00	64.5497	11.2766	40.3778
8	01:24:00	66.9093	13.0152	45.0642
8	01:29:00	66.06	16.777	43.5802
8	01:34:00	44.3154	16.21	46.5865
8	01:39:00	43.5586	23.0769	59.4426
8	01:44:00	41.0845	20.5742	53.3437
8	01:49:00	70.5661	10.9409	38.3247
8	01:54:00	30.0324	5.11111	26.0598
8	01:59:00	43.9952	10.4072	37.6351
8	02:04:00	74.6661	15.4525	46.3834
8	02:09:00	42.8535	21.3303	54.2816
8	02:14:00	43.8911	25.814	54.0277
8	02:19:00	38.4107	17.5234	50.0422
8	02:24:00	70.028	13.2867	45.4144
8	02:29:00	48.0822	17.757	46.015
8	02:34:00	48.5522	29.0618	55.6406
8	02:39:00	50.4633	26.5882	53.4829
8	02:44:00	47.716	10.4677	34.1296
8	02:49:00	31.8205	3.36134	21.1851
8	02:54:00	32.3423	2.66075	22.5489
8	02:59:00	114.369	10.6904	35.4006
8	03:04:00	35.3763	29.2428	49.6092
8	03:09:00	40.5675	15.3846	38.8554
8	03:14:00	76.6954	19.9029	52.2503
8	03:19:00	57.4816	36.7681	66.4891
8	03:24:00	52.2625	33.5013	62.5271
8	03:29:00	52.3288	31.1721	64.6155
8	03:34:00	46.4808	20.8955	54.4022
8	03:39:00	50.8351	18.9873	50.6205
8	03:44:00	52.7353	12	39.0937
8	03:49:00	53.9144	5.39326	30.9467
8	03:54:00	94.004	13.6659	39.5252
8	03:59:00	70.3883	27.8195	57.2478
8	04:04:00	105.862	5.06757	26.4902
8	04:09:00	83.0537	7.40741	30.6763
8	04:14:00	67.2279	17.9872	44.1589
8	04:19:00	52.3461	20.6089	46.808
8	04:24:00	32.2549	13.3621	37.0312
8	04:29:00	55.0611	14.9893	38.9322
8	04:34:00	70.9471	18.8889	43.6112
8	04:39:00	46.1721	7.173	30.1423
8	04:44:00	47.5432	7.01031	32.0515
8	04:49:00	67.7956	14.6091	40.7292
8	04:54:00	41.3015	10.3659	33.6331
8	04:59:00	35.8332	9.16497	32.3907
8	05:04:00	27.9537	5.25253	28.7883
8	05:09:00	26.4835	6.50407	29.0914
8	05:14:00	28.0363	4.8583	27.6004
8	05:19:00	28.3417	5.4878	29.6626
8	05:24:00	38.8446	6.66667	28.4495
8	05:29:00	64.987	9.62672	32.5706
8	05:34:00	85.317	8.49057	31.2729
8	05:39:00	82.7262	9.09091	33.2394
8	05:44:00	42.6754	16.5948	39.8791
8	05:49:00	42.5559	7.11382	30.4652
8	05:54:00	38.937	10.303	30.7808
8	05:59:00	44.9507	10.2459	32.1064
8	06:04:00	30.1926	5.4326	26.9161
8	06:09:00	43.8843	8.20312	28.078
8	06:14:00	49.889	10.9127	34.1277
8	06:19:00	39.163	5.40541	25.7052
8	06:24:00	31.1855	2.43902	18.0622
8	06:29:00	64.4737	7.11538	29.5796
8	06:34:00	55.9093	0.829876	13.842
8	06:39:00	50.5839	2.01439	17.9553
8	06:44:00	64.7932	4.63918	24.9414
8	06:49:00	49.5011	7.4141	27.7671
8	06:54:00	54.2966	8.60215	29.5593
8	06:59:00	46.2758	7.22222	28.5138
8	07:04:00	45.9765	6.59341	27.7403
8	07:09:00	57.794	13.8462	39.2091
8	07:14:00	57.6147	9.3985	31.9567
8	07:19:00	53.6815	10.076	35.4542
8	07:24:00	72.5932	8.31858	28.5226
8	07:29:00	57.9912	2.73973	19.2802
8	07:34:00	50.2674	9.26916	30.5033
8	07:39:00	39.9684	6.63082	27.5322
8	07:44:00	50.0961	7.82918	29.7883
8	07:49:00	41.5101	6.41248	24.1497
8	07:54:00	55.7603	4.44444	23.9795
8	07:59:00	69.1539	7.86713	29.3691
8	08:04:00	62.6698	4.0404	23.1941
8	08:09:00	53.3433	4.6281	22.3995
8	08:14:00	71.3396	2.76423	20.2694
8	08:19:00	47.4143	7.39437	28.3301
8	08:24:00	45.353	8.24373	29.2374
8	08:29:00	43.0618	7.71993	28.3279
8	08:34:00	62.769	6.08696	28.354
8	08:39:00	56.515	1.99667	19.5415
8	08:44:00	58.0292	7.42049	29.8955
8	08:49:00	51.7484	8.21429	27.6343
8	08:54:00	53.0851	8.56611	31.4269
8	08:59:00	52.2369	10.0548	33.0433
8	09:04:00	46.8366	3.71622	20.9168
8	09:09:00	45.4649	5.21415	27.1721
8	09:14:00	46.4326	10.3189	33.273
8	09:19:00	58.3482	10.8871	34.8527
8	09:24:00	50.148	5.47009	27.4231
8	09:29:00	49.8464	14.2276	40.125
8	09:34:00	42.4969	20.1794	45.3594
8	09:39:00	39.6827	18.6788	50.9267
8	09:44:00	34.9277	13.9535	39.4209
8	09:49:00	31.5058	11.9438	40.3525
8	09:54:00	64.1178	19.7279	50.2034
8	09:59:00	93.4891	9.98081	35.0819
8	10:04:00	53.259	7.46812	28.7939
8	10:09:00	50.6797	8.93855	31.9067
8	10:14:00	53.8707	9.00901	28.7543
8	10:19:00	57.8592	3.52734	23.4577
8	10:24:00	72.5644	6.98529	28.7525
8	10:29:00	66.903	8	28.4122
8	10:34:00	50.9859	11.3636	36.5794
8	10:39:00	40.5607	13.617	39.315
8	10:44:00	64.4504	9.60334	32.2972
8	10:49:00	88.339	5.87121	26.3335
8	10:54:00	61.8776	5.90406	27.8446
8	10:59:00	52.6975	6.80934	27.5347
8	11:04:00	58.5088	12.4555	36.4175

## Sheet: CA7
ICU Day #	Time	SDNN	pNN50	rMSSD
1	08:49:00	24.4025	12.2832	33.2376
1	08:54:00	20.9682	12.406	33.592
1	08:59:00	22.6948	15.493	36.8923
1	09:04:00	26.5205	19.2453	41.1096
1	09:09:00	23.258	13.8443	35.3679
1	09:14:00	26.9984	15.5327	38.7141
1	09:19:00	22.9234	14.1944	35.6292
1	09:24:00	19.5368	7.92768	29.8916
1	09:29:00	23.692	15.9732	37.8969
1	09:34:00	23.7501	8.98123	31.3308
1	09:39:00	24.7712	13.4541	34.8937
1	09:44:00	21.0256	11.6015	31.1902
1	09:49:00	23.9124	9.63245	28.9132
1	09:54:00	23.212	11.1257	30.3791
1	09:59:00	30.2609	23.1176	42.6236
1	10:04:00	29.8085	20.0561	41.1438
1	10:09:00	38.2336	16.1074	35.9615
1	10:14:00	24.6681	9.32091	28.9064
1	10:19:00	22.3994	10.1764	32.1907
1	10:24:00	19.4565	6.58436	24.1568
1	10:29:00	29.2937	4.14938	22.5392
1	10:34:00	24.38	17.2757	37.9459
1	10:49:00	8.03761	0.714286	8.2808
1	10:54:00	8.63619	0.97493	9.59573
1	10:59:00	9.07305	0	6.92513
1	11:04:00	9.23726	0.400534	8.40115
1	11:09:00	12.5303	0.126582	7.76882
1	11:14:00	14.8651	0.1287	8.64337
1	11:19:00	14.1504	0	7.37793
1	11:24:00	12.5828	0	6.94981
1	11:29:00	13.2295	0	8.23558
1	11:34:00	12.8936	0.12987	8.0621
1	11:39:00	12.4043	0	8.21267
1	11:44:00	22.2254	0	7.3401
1	11:49:00	11.5393	0	7.50359
1	11:54:00	13.6632	0	7.29105
1	11:59:00	31.8236	0	7.22536
2	12:04:00	11.2232	0	6.5181
2	12:09:00	9.099	0	6.1482
2	12:14:00	10.2064	0	6.81014
2	12:19:00	12.182	0	7.00977
2	12:24:00	14.2082	0.265957	9.54721
2	12:29:00	19.6123	0	8.02119
2	12:34:00	17.023	0	7.64835
2	12:39:00	8.65206	0	8.15865
2	12:44:00	10.5304	0	7.877
2	12:49:00	14.8082	0	7.78138
2	12:54:00	18.4913	0	8.08035
2	12:59:00	12.7443	0.134228	8.29521
2	01:04:00	9.89958	0	7.19426
2	01:09:00	13.8583	0	7.24851
2	01:14:00	10.4857	0.271739	8.26727
2	01:19:00	7.84904	0	6.95186
2	01:24:00	9.54735	0.280899	8.87363
2	01:29:00	10.9837	0	7.61504
2	01:34:00	11.1592	0	7.75056
2	01:39:00	24.0508	0	7.0835
2	01:44:00	16.9103	0	6.54747
2	01:49:00	12.0671	0	6.67479
2	01:54:00	15.104	0	6.33558
2	01:59:00	7.80864	0	6.42347
2	02:04:00	9.35764	0	6.55763
2	02:09:00	10.5311	0	6.51548
2	02:14:00	8.47785	0	6.47188
2	02:19:00	7.27672	0	6.30228
2	02:24:00	8.07285	0	6.10433
2	02:29:00	10.7021	0	6.84056
2	02:34:00	7.94129	0	6.67662
2	02:39:00	11.3767	0	6.71165
2	02:44:00	8.08945	0	7.15659
2	02:49:00	8.19439	0	7.25359
2	02:54:00	9.09295	0	7.25849
2	02:59:00	7.13897	0	7.21337
2	03:04:00	9.2345	0	7.38301
2	03:09:00	7.45934	0	7.03127
2	03:14:00	11.1697	0	7.22723
2	03:19:00	9.23404	0.128205	7.43658
2	03:24:00	11.9397	0	6.73224
2	03:29:00	8.9484	0	6.81504
2	03:34:00	8.77458	0	7.04122
2	03:39:00	9.51876	0	7.30394
2	03:44:00	9.34792	0	6.85958
2	03:49:00	6.62553	0.133511	7.09427
2	03:54:00	11.962	0	6.52547
2	03:59:00	12.9482	0	6.90976
2	04:04:00	10.7236	0	6.79145
2	04:09:00	12.9965	0.128866	6.99336
2	04:14:00	8.74418	0	6.66434
2	04:19:00	8.18722	0	6.76124
2	04:24:00	26.2791	0.123001	6.94098
2	04:29:00	10.6322	0	6.01945
2	04:34:00	17.0164	0.259067	8.38453
2	04:39:00	17.3883	0	6.32456
2	04:44:00	11.3411	0	6.61447
2	04:49:00	10.1008	0	6.41703
2	04:54:00	14.0243	0	6.39608
2	04:59:00	9.5274	0	6.24406
2	05:04:00	15.7589	0	5.96366
2	05:09:00	8.4547	0	6.59211
2	05:14:00	7.06012	0	5.92466
2	05:19:00	9.71844	0	6.22876
2	05:24:00	9.33972	0	6.43309
2	05:29:00	7.58573	0	6.33138
2	05:34:00	12.3176	0	6.31547
2	05:39:00	9.76356	0.121803	7.17825
2	05:44:00	14.8143	0	6.56803
2	05:49:00	14.7596	0	6.7386
2	05:54:00	12.9641	0	6.86683
2	05:59:00	9.47886	0	6.54849
2	06:04:00	10.8413	0.121065	6.91421
2	06:09:00	8.9095	0	7.02528
2	06:14:00	8.42119	0.243902	7.52751
2	06:19:00	13.9342	0.254453	7.08222
2	06:24:00	11.9235	0	6.25537
2	06:29:00	9.69521	0	6.50195
2	06:34:00	10.5571	0.266667	7.81657
2	06:39:00	6.23053	0	6.59721
2	06:44:00	7.43835	0	6.72516
2	06:49:00	10.8027	0	6.77409
2	06:54:00	9.85578	0	6.37115
2	06:59:00	17.9505	0.245098	7.84658
2	07:04:00	11.4686	0	6.31447
2	07:09:00	10.1498	0.124378	6.89364
2	07:14:00	8.1697	0	5.82648
2	07:19:00	9.67554	0	6.32613
2	07:24:00	10.8458	0	5.97857
2	07:29:00	7.02878	0.355872	8.25685
2	07:34:00	8.36619	0	6.46031
2	07:39:00	9.97865	0.127551	7.97443
2	07:44:00	6.30962	0	6.42496
2	07:49:00	8.86236	0	6.33324
2	07:54:00	10.4527	0.296736	8.47828
2	07:59:00	11.6074	0	6.36202
2	08:04:00	8.52204	0	6.422
2	08:09:00	7.59401	0.2457	7.90112
2	08:14:00	9.1782	0.126103	6.95292
2	08:19:00	7.88486	0	6.10612
2	08:24:00	7.20801	0	6.11338
2	08:29:00	15.626	0	6.20857
2	08:34:00	11.7744	0	5.89431
2	08:39:00	6.67371	0	6.17688
2	08:44:00	5.91014	0	6.05657
2	08:49:00	8.76856	0	6.44083
2	08:54:00	8.35311	0	6.30293
2	08:59:00	8.61296	0	6.20877
2	09:04:00	5.65363	0	6.24071
2	09:09:00	6.58515	0	6.48833
2	09:14:00	6.63601	0	5.86048
2	09:19:00	5.16459	0	5.80083
2	09:24:00	8.58908	0	6.12318
2	09:29:00	8.64942	0	6.53197
2	09:34:00	8.85993	0	6.52398
2	09:39:00	9.56988	0	6.5034
2	09:44:00	8.19186	0.240096	6.89624
2	09:49:00	6.80162	0	6.29582
2	09:54:00	6.53896	0	6.1632
2	09:59:00	8.66906	0	6.84572
2	10:04:00	15.0512	2.22222	14.3604
2	10:09:00	58.8868	0.332226	16.3223
2	10:14:00	15.3417	0	5.97306
2	10:19:00	6.5902	0	6.36018
2	10:24:00	5.86019	0	6.39813
2	10:29:00	8.76174	0	6.10606
2	10:34:00	6.75865	0.133156	7.20407
2	10:39:00	11.2255	0.131579	7.21402
2	10:44:00	11.2596	0	7.24475
2	10:49:00	12.3763	0	5.87345
2	10:54:00	11.0435	0	6.20302
2	10:59:00	6.88552	0	6.16916
2	11:04:00	9.06725	0.124844	6.83677
2	11:09:00	8.0224	0	5.84879
2	11:14:00	16.1736	0.532623	9.22685
2	11:19:00	8.13714	0.127226	7.03608
2	11:24:00	5.68023	0	6.53197
2	11:29:00	8.98735	0	6.37672
2	11:34:00	9.68732	0	5.86033
2	11:39:00	6.67221	0	6.32306
2	11:44:00	6.59932	0	6.15076
2	11:49:00	6.62497	0.121655	6.89722
2	11:54:00	7.62786	0.242718	7.67292
2	11:59:00	7.49959	0	6.00594
2	12:04:00	8.56492	0.2442	6.89853
2	12:09:00	5.91603	0	6.27064
2	12:14:00	17.1506	0	6.13424
2	12:19:00	8.5694	0.267023	7.03378
2	12:24:00	11.2298	0.883652	9.77628
2	12:29:00	11.1852	0	6.05488
2	12:34:00	7.42841	0.25641	7.02816
2	12:39:00	5.48097	0	5.97928
2	12:44:00	5.30657	0	5.57143
2	12:49:00	11.2097	5	16.3299
2	12:59:00	18.6425	2.33546	19.9226
2	01:04:00	19.0511	7.36434	24.5434
2	01:09:00	20.9206	10.7029	30.1714
2	01:14:00	17.4786	8.30189	27.0513
2	01:19:00	15.0357	4.42708	20.3408
2	01:24:00	18.4024	8.61027	27.6901
2	01:29:00	12.0629	2.93742	16.3437
2	01:34:00	8.86853	1.33333	12.099
2	01:39:00	9.29095	0.738007	8.50556
2	01:44:00	15.8044	7.95892	26.4788
2	01:49:00	21.6034	17.2808	36.9071
2	01:54:00	21.629	12.7475	32.6178
2	01:59:00	6.81851	0.59952	9.16672
2	02:04:00	11.0526	1.71278	12.2959
2	02:09:00	12.6646	1.28023	17.9495
2	02:14:00	23.7488	4.16667	26.7743
2	02:19:00	14.1273	1.79063	16.4643
2	02:24:00	9.40448	1.75439	13.4284
2	02:29:00	8.70832	0.586166	8.75242
2	02:34:00	6.62748	0	5.64998
2	02:39:00	8.7679	0.716846	9.86601
2	02:44:00	9.13602	0.121212	6.76534
2	02:49:00	8.61776	0.371747	7.57745
2	02:54:00	6.40244	0.357569	8.47685
2	02:59:00	8.09869	1.22399	11.2686
2	03:04:00	11.7942	2.91508	16.2964
2	03:09:00	12.8316	4.89596	20.6015
2	03:14:00	17.0108	6.13267	23.0222
2	03:19:00	19.0436	13.2316	31.2807
2	03:24:00	20.4962	12.4533	32.9038
2	03:29:00	20.2056	12.1365	31.5775
2	03:34:00	18.6197	10.7006	29.6693
2	03:39:00	18.8338	10.5598	29.5486
2	03:44:00	17.5047	9.93865	28.8063
2	03:49:00	21.6742	14.9471	34.5505
2	03:54:00	15.4533	4.64744	20.1456
2	03:59:00	8.62287	0.251256	8.29118
2	04:04:00	9.21042	0.37594	8.20784
2	04:09:00	9.41697	0	6.22798
2	04:14:00	7.32503	0	6.51373
2	04:19:00	9.37031	0	6.46007
2	04:24:00	9.30428	0.745342	8.77264
2	04:29:00	9.12063	0	6.61013
2	04:34:00	7.03289	0.116959	6.70166
2	04:39:00	10.9806	0	5.86849
2	04:44:00	13.1504	0	6.1212
2	04:49:00	8.71526	0	5.97687
2	04:54:00	10.5513	0	6.1527
2	04:59:00	11.3358	0	6.22253
2	05:04:00	9.30519	0.245098	7.16746
2	05:09:00	6.65088	0	6.04837
2	05:14:00	11.2392	0	6.35292
2	05:19:00	11.2436	0	6.48966
2	05:24:00	5.78205	0	7.44761
2	05:29:00	5.99361	0	6.96604
2	05:34:00	8.75903	0	6.4784
2	05:39:00	6.39342	0	7.04076
2	05:44:00	5.71735	0	6.25701
2	05:49:00	4.70335	0	5.10695
2	05:54:00	2.55841	0	3.63886
2	05:59:00	3.0207	0	4.04849
2	06:04:00	4.83042	0.224215	7.12729
2	06:09:00	5.53366	0	6.29559
2	06:14:00	6.71311	0	6.58407
2	06:19:00	4.54658	0	6.62174
2	06:24:00	5.92728	0	6.81095
2	06:29:00	4.93973	0	6.84239
2	06:34:00	4.64236	0	6.23246
2	06:39:00	5.22043	0.242131	7.02539
2	06:44:00	7.01422	0	6.38865
2	06:49:00	5.47175	0.1287	7.30579
2	06:54:00	5.25537	0	7.32812
2	06:59:00	5.26882	0	6.48357
2	07:04:00	6.11394	0	6.16072
2	07:09:00	6.10976	0	6.31157
2	07:14:00	16.2124	0	7.10672
2	07:19:00	11.1169	0.129032	6.96832
2	07:24:00	6.72782	0	5.94558
2	07:29:00	5.33357	0	6.17195
2	07:34:00	5.20726	0	6.33975
2	07:39:00	4.69308	0	6.29849
2	07:44:00	6.99588	0	5.98166
2	07:49:00	9.99807	0	6.24848
2	07:54:00	7.15701	0.133869	6.78924
2	07:59:00	6.63813	0	5.93407
2	08:04:00	5.42236	0	6.08358
2	08:09:00	6.05898	0	6.69259
2	08:14:00	6.29976	0	5.95367
2	08:19:00	9.07286	0	6.30705
2	08:24:00	8.33408	0	5.92195
2	08:29:00	8.63255	0	6.07325
2	08:34:00	10.0997	0	5.97785
2	08:39:00	8.12797	0	6.47652
2	08:44:00	9.44902	0	6.09781
2	08:49:00	6.7449	0	5.94695
2	08:54:00	8.74396	0.134048	6.64052
2	08:59:00	18.1981	0.508475	7.7451
2	09:04:00	14.7945	0	5.78965
2	09:09:00	9.3042	0	6.52975
2	09:14:00	7.55535	0	5.40731
2	09:19:00	7.5219	0.289855	6.76221
2	09:24:00	5.26393	0	5.87716
2	09:29:00	8.9054	0	6.29612
2	09:34:00	9.93229	0.27933	6.71194
2	09:39:00	9.8641	0	5.96929
2	09:44:00	12.3738	0.27137	7.63339
2	09:49:00	13.2663	0	6.21921
2	09:54:00	9.23038	0	5.92884
2	09:59:00	6.33325	0	5.92573
2	10:04:00	6.33722	0	5.95437
2	10:09:00	6.94945	0	5.82873
2	10:14:00	7.48085	0	6.64244
2	10:19:00	8.27791	0	5.82921
2	10:24:00	10.5664	0.407609	7.87403
2	10:29:00	15.4661	0.497512	8.14788
2	10:34:00	9.38256	0.120337	7.10248
2	10:39:00	7.13438	0.126743	7.14293
2	10:44:00	6.94128	0	6.62195
2	10:49:00	7.4163	0.126263	7.3416
2	10:54:00	7.66415	0	5.95525
2	10:59:00	6.58381	0	6.52797
2	11:04:00	9.11195	0	6.21266
2	11:09:00	10.7535	0	6.75859
2	11:14:00	13.1115	0.239234	6.66922
2	11:19:00	7.68678	0	6.15054
2	11:24:00	6.45636	0	6.57375
2	11:29:00	6.83495	0	6.40203
2	11:34:00	5.78264	0	5.93086
2	11:39:00	5.66087	0	6.07241
2	11:44:00	5.17405	0	6.15713
2	11:49:00	5.93415	0	5.99743
2	11:54:00	5.1332	0	5.90022
2	11:59:00	6.84374	0.127551	6.83927
3	12:04:00	6.03304	0	5.85184
3	12:09:00	5.88806	0	5.81696
3	12:14:00	20.8991	0.524934	7.99474
3	12:19:00	6.17832	0	6.73053
3	12:24:00	11.2571	0	6.30832
3	12:29:00	6.72651	0	6.07265
3	12:34:00	6.95833	0	6.05623
3	12:39:00	8.79021	0	6.04939
3	12:44:00	6.2871	0	5.97377
3	12:49:00	6.91476	0	5.9754
3	12:54:00	5.76147	0	5.8943
3	12:59:00	7.36965	0	5.97225
3	01:04:00	5.47364	0	5.8665
3	01:09:00	5.61798	0	5.82774
3	01:14:00	4.90148	0	5.55604
3	01:19:00	4.25786	0	6.2687
3	01:24:00	4.88959	0	5.905
3	01:29:00	5.72282	0	5.70367
3	01:34:00	7.45978	0	5.95964
3	01:39:00	6.4543	0	5.66423
3	01:44:00	6.33978	0	6.01507
3	01:49:00	6.55517	0	6.0053
3	01:54:00	6.13613	0	5.61079
3	01:59:00	5.45055	0	5.63747
3	02:04:00	5.91351	0	5.91643
3	02:09:00	7.88	0.268456	7.45529
3	02:14:00	9.35439	0	6.14935
3	02:19:00	8.37235	0.495663	8.44371
3	02:24:00	6.49207	0	6.20068
3	02:29:00	5.89096	0	6.08592
3	02:34:00	5.59027	0	6.13495
3	02:39:00	7.02104	0	5.97917
3	02:44:00	4.62942	0	6.02086
3	02:49:00	5.55575	0	5.93874
3	02:54:00	6.67629	0	6.06178
3	02:59:00	5.13021	0	6.0909
3	03:04:00	4.67771	0	6.04744
3	03:09:00	4.9716	0	5.695
3	03:14:00	4.46367	0	6.00887
3	03:19:00	5.66986	0	6.0092
3	03:24:00	6.77755	0	5.8185
3	03:29:00	8.07233	0	6.26132
3	03:34:00	10.9558	0	6.12945
3	03:39:00	5.87739	0	6.39391
3	03:44:00	7.37666	0	6.04173
3	03:49:00	5.25197	0	6.10278
3	03:54:00	5.07547	0	6.19003
3	03:59:00	5.85781	0	6.31624
3	04:04:00	5.958	0	5.7448
3	04:09:00	5.77723	0	5.91585
3	04:14:00	5.70655	0	5.98016
3	04:19:00	8.02841	0	6.0995
3	04:24:00	7.97316	0.248139	6.75704
3	04:29:00	7.9661	0	6.14142
3	04:34:00	6.88506	0.252207	7.18132
3	04:39:00	7.14478	0	6.24713
3	04:44:00	7.31162	0.250941	6.79509
3	04:49:00	6.48532	0	6.21864
3	04:54:00	6.35634	0	6.14392
3	04:59:00	5.76654	0	6.04938
3	05:04:00	13.3168	0.124069	6.75115
3	05:09:00	9.59592	0	5.67098
3	05:14:00	5.73195	0	5.78221
3	05:19:00	12.2497	0.255754	7.8346
3	05:24:00	5.88683	0.126263	6.727
3	05:29:00	5.5388	0	6.33485
3	05:34:00	5.34773	0	6.60283
3	05:39:00	6.92968	0	6.27011
3	05:44:00	5.03828	0	6.2043
3	05:49:00	9.91994	2.12202	13.3637
3	05:54:00	6.87461	0	6.54788
3	05:59:00	6.20609	0.263158	6.66806
3	06:04:00	4.42883	0	5.83229
3	06:09:00	12.2055	0.30303	6.40455
3	06:14:00	5.47045	0	5.73051
3	06:19:00	5.02269	0	5.77819
3	06:24:00	4.61874	0	5.69186
3	06:29:00	5.59047	0	5.907
3	06:34:00	6.96231	0	6.02052
3	06:39:00	5.82373	0	5.87582
3	06:44:00	5.95051	0	6.14565
3	06:49:00	8.55276	0	6.24123
3	06:54:00	10.3449	0	6.62427
3	06:59:00	6.82616	0	6.25532
3	07:04:00	6.53896	0	6.17277
3	07:09:00	12.5914	0	6.77705
3	07:14:00	6.33456	0.13089	7.17178
3	07:19:00	10.643	0	6.22979
3	07:24:00	6.6572	0	6.89742
3	07:29:00	5.76347	0	7.35438
3	07:34:00	6.57307	0	7.13141
3	07:39:00	5.19261	0	6.38839
3	07:44:00	7.67954	0	6.16376
3	07:49:00	6.48052	0	6.31477
3	07:54:00	5.87395	0	5.40923
3	07:59:00	7.62405	0	5.77852
3	08:04:00	6.43234	0	6.42308
3	08:09:00	7.7697	0	5.50057
3	08:14:00	5.29085	0	5.53585
3	08:19:00	7.00081	0	6.76663
3	08:24:00	8.35906	0	6.25635
3	08:29:00	5.94897	0	5.80832
3	08:34:00	4.74263	0	5.42848
3	08:39:00	20.408	0	5.89373
3	08:44:00	10.152	0	6.4481
3	08:49:00	8.98141	0	7.02944
3	08:54:00	9.58943	0	6.83594
3	08:59:00	13.0314	0	7.58946
3	09:04:00	8.3918	0	5.87816
3	09:09:00	7.69716	0	5.58765
3	09:14:00	6.62805	0	5.67337
3	09:19:00	5.05519	0	5.7289
3	09:24:00	6.57844	0.37594	8.5594
3	09:29:00	6.25922	0	5.86321
3	09:34:00	6.76199	0	5.88685
3	09:39:00	12.0099	0.292826	7.81635
3	09:44:00	7.58107	0	5.82599
3	09:49:00	9.22224	0	6.08668
3	09:54:00	9.42167	0	6.40833
3	09:59:00	8.96029	0	5.65279
3	10:04:00	9.04222	0.145349	6.91477
3	10:09:00	7.30445	0	6.83627
3	10:14:00	7.59501	0	6.57705
3	10:19:00	9.37956	0	5.8903
3	10:24:00	5.94653	0	6.03545
3	10:29:00	17.8749	0	7.44917
3	10:34:00	9.62836	0	7.25244
3	10:39:00	5.90598	0	7.20454
3	10:44:00	14.6088	0	7.01293
3	10:49:00	9.31844	0	6.23765
3	10:54:00	7.80752	0	6.46961
3	10:59:00	8.42965	0	6.5061
3	11:04:00	17.0145	0	7.24454
3	11:09:00	13.1646	0	9.14644
3	11:14:00	11.3924	0	7.89527
3	11:19:00	9.41332	0	7.14576
3	11:24:00	7.20736	0	6.49647
3	11:29:00	8.26984	0	6.862
3	11:34:00	6.76358	0	6.67915
3	11:39:00	8.63375	0	7.21331
3	11:44:00	9.14745	0	7.41104
3	11:49:00	13.3336	0	7.46003
3	11:54:00	11.0923	0	8.39045
3	11:59:00	8.23793	0	9.14623
3	12:04:00	8.87584	0	8.14273
3	12:09:00	5.98385	0	8.05768
3	12:14:00	13.5062	0	5.67599
3	12:19:00	8.07115	0	6.14534
3	12:24:00	6.61864	0	6.32359
3	12:29:00	10.2668	0	6.34851
3	12:34:00	8.59168	0	5.9946
3	12:39:00	7.48714	0	8.31205
3	12:44:00	12.1428	0	7.82463
3	12:49:00	8.02201	0	6.3719
3	12:54:00	7.2403	0	7.49346
3	12:59:00	10.1449	0	7.18823
3	01:04:00	6.05162	0	6.30616
3	01:09:00	11.9818	0	6.39875
3	01:14:00	7.46041	0	6.72345
3	01:19:00	5.69694	0.154083	7.17467
3	01:24:00	6.39759	0	6.43835
3	01:29:00	8.00165	0	6.27448
3	01:34:00	9.28322	0.156495	7.31324
3	01:39:00	17.0355	0	6.59438
3	01:44:00	22.3794	0.136612	8.79145
3	01:49:00	8.82832	0	6.5561
3	01:54:00	7.37194	0.138313	6.53876
3	01:59:00	10.8943	0	6.54686
3	02:04:00	5.62467	0	5.44617
3	02:09:00	6.39873	0	6.90005
3	02:14:00	19.2562	0	6.69828
3	02:19:00	20.9417	0	7.75125
3	02:24:00	14.0505	0	9.1792
3	02:29:00	11.4411	0	8.77774
3	02:34:00	14.3904	0	10.4256
3	02:39:00	9.31065	0	8.90008
3	02:44:00	10.3276	0.140845	8.98701
3	02:49:00	8.68489	0	9.07684
3	02:54:00	8.58285	0.273224	9.89121
3	02:59:00	10.2086	0	7.37733
3	03:04:00	9.17767	0	7.30673
3	03:09:00	8.10039	0	8.31583
3	03:14:00	10.0465	0	7.78317
3	03:19:00	15.7731	0	8.01595
3	03:24:00	8.23914	0	7.9017
3	03:29:00	13.7895	0	6.97566
3	03:34:00	6.19505	0	6.90275
3	03:39:00	8.68477	0.268456	8.54519
3	03:44:00	8.09817	0	7.67832
3	03:49:00	9.15425	0.289436	7.25952
3	03:54:00	7.8702	0	6.90158
3	03:59:00	6.69629	0	6.82412
3	04:04:00	8.36295	0	8.04719
3	04:09:00	6.40164	0	7.81297
3	04:14:00	7.667	0	6.90985
3	04:19:00	7.54629	0	6.67047
3	04:24:00	15.2434	0	7.07278
3	04:29:00	8.05157	0	8.64381
3	04:34:00	7.49831	0	9.41117
3	04:39:00	7.25673	0	8.57428
3	04:44:00	9.27857	0	8.0925
3	04:49:00	7.20006	0	7.95785
3	04:54:00	8.18799	0	8.37199
3	04:59:00	7.36743	0	8.0058
3	05:04:00	7.3381	0.268097	8.78215
3	05:09:00	12.2266	0	8.2011
3	05:14:00	8.46259	0	7.40301
3	05:19:00	7.21811	0.256739	8.58933
3	05:24:00	16.157	0.299401	7.95195
3	05:29:00	7.77437	0	7.06401
3	05:34:00	6.48079	0	7.32932
3	05:39:00	14.2701	0	5.44382
3	05:44:00	9.64672	0	6.04744
3	05:49:00	7.1114	0	5.78118
3	05:54:00	6.13768	0	5.81624
3	05:59:00	5.51716	0	5.81684
3	06:04:00	6.66052	0	5.79636
3	06:09:00	8.28987	0	6.17289
3	06:14:00	9.01659	0	6.60481
3	06:19:00	6.33887	0	6.71732
3	06:24:00	7.56929	0	6.64232
3	06:29:00	8.03426	0	6.52714
3	06:34:00	5.68457	0.161031	7.77129
3	06:39:00	5.14965	0	6.20161
3	06:44:00	6.64898	0.327332	7.9869
3	06:49:00	6.07378	0.308642	7.87558
3	06:54:00	5.59902	0	6.13669
3	06:59:00	7.40556	0	6.59003
3	07:04:00	8.69533	0	6.95988
3	07:09:00	9.99712	0	6.62675
3	07:14:00	7.10196	0	6.70344
3	07:19:00	9.49846	0	6.38398
3	07:24:00	7.33324	0.321543	7.81128
3	07:29:00	6.19527	0	6.26068
3	07:34:00	5.90364	0	6.78258
3	07:39:00	6.1172	0	6.35342
3	07:44:00	6.28038	0.346021	7.85333
3	07:49:00	7.62364	0.333333	9.30087
3	07:54:00	12.5436	0.318979	8.0572
3	07:59:00	13.2909	0.466563	9.02872
3	08:04:00	10.3432	0.164474	8.27809
3	08:09:00	8.07205	0	7.42172
3	08:14:00	9.57677	0.164204	7.63021
3	08:19:00	8.08181	0.648298	10.1643
3	08:24:00	5.20175	0	6.46948
3	08:29:00	5.81087	0	6.59923
3	08:34:00	6.8163	0.336134	8.97578
3	08:39:00	7.11671	0	7.20037
3	08:44:00	8.07982	0	6.30881
3	08:49:00	13.5526	0	7.96399
3	08:54:00	10.8192	0.301205	8.60372
3	08:59:00	13.3999	0.30581	8.21723
3	09:04:00	19.0827	0	6.78255
3	09:09:00	21.2058	0	5.74482
3	09:14:00	12.0886	0.377358	9.42095
3	09:19:00	10.4803	0.398406	10.2681
3	09:24:00	7.67807	0	7.75679
3	09:29:00	7.83959	0	9.3733
3	09:34:00	9.71326	0	10.5651
3	09:39:00	12.1623	0.819672	13.212
3	09:44:00	13.6763	0	11.401
3	09:49:00	11.2686	0	10.4711
3	09:54:00	12.8725	0.151745	12.6357
3	09:59:00	12.1194	0.352113	13.9213
3	10:04:00	11.7289	0.16835	12.0157
3	10:09:00	13.888	0	11.3817
3	10:14:00	11.2294	0.337838	12.3857
3	10:19:00	24.5376	0	12.0539
3	10:24:00	7.83215	0	10.0139
3	10:29:00	7.68786	0	10.5149
3	10:34:00	9.30853	0	11.1721
3	10:39:00	12.6102	0	12.0466
3	10:44:00	18.0683	0.690846	11.9226
3	10:49:00	6.92224	0	10.3201
3	10:54:00	20.8477	0.165837	9.92977
3	10:59:00	9.87173	0.352113	9.50611
3	11:04:00	9.19579	1.03627	11.3576
3	11:09:00	6.88669	0	7.73626
3	11:14:00	5.35604	0	7.1119
3	11:19:00	5.33304	0	7.10151
3	11:24:00	20.0705	0	7.76311
3	11:29:00	10.2121	0	7.59671
3	11:34:00	8.74941	0	7.61255
3	11:39:00	6.43419	0	7.12056
3	11:44:00	5.27676	0	7.03693
3	11:49:00	4.46374	0	6.55577
3	11:54:00	4.50557	0	6.17835
3	11:59:00	13.0662	0.146199	8.00583
4	12:04:00	9.46098	0	7.6892
4	12:09:00	13.5492	0.326264	9.29769
4	12:14:00	8.62745	0	7.93144
4	12:19:00	8.34557	0	7.57415
4	12:24:00	33.9505	0	8.53609
4	12:29:00	21.7902	0	10.7041
4	12:34:00	10.6724	0.158479	11.9375
4	12:39:00	11.7309	0	10.8435
4	12:44:00	11.6864	0	10.6774
4	12:49:00	18.1369	0.547445	11.9805
4	12:54:00	12.4212	0	11.4646
4	12:59:00	11.079	0.376648	12.1708
4	01:04:00	9.40573	0.23753	13.1932
4	01:09:00	11.434	0.726392	13.4765
4	01:14:00	11.3602	0	12.3219
4	01:19:00	12.013	0	12.3267
4	01:24:00	10.6832	0.221239	13.1
4	01:29:00	10.5122	0.410678	13.5495
4	01:34:00	11.7788	0.377358	12.0176
4	01:39:00	11.1933	0.647249	13.7815
4	01:44:00	11.523	0.628931	13.2399
4	01:49:00	11.4363	1.23023	13.507
4	01:54:00	23.4529	0.302572	10.2354
4	01:59:00	11.7339	0	8.31904
4	02:04:00	17.2634	0.13459	10.3391
4	02:09:00	30.423	0	9.32804
4	02:14:00	26.5531	0	7.84373
4	02:19:00	10.572	0	9.16183
4	02:24:00	7.0664	0.14556	7.81742
4	02:29:00	5.80886	0	6.91854
4	02:34:00	8.15622	0.707214	9.48579
4	02:39:00	7.68257	0.734214	9.77635
4	02:44:00	6.24167	0.147493	7.6871
4	02:49:00	6.38331	0.289855	6.97822
4	02:54:00	8.52286	0.138122	7.58014
4	02:59:00	9.36799	0.436681	9.33291
4	03:04:00	9.31664	0.598802	8.15421
4	03:09:00	7.79645	0	6.4433
4	03:14:00	8.00529	0.3125	8.4735
4	03:19:00	8.6175	0.649351	9.78735
4	03:24:00	7.6688	0.657895	9.62452
4	03:29:00	7.55098	0.637959	8.8597
4	03:34:00	6.98481	0.465839	9.7267
4	03:39:00	7.77243	0.470219	8.56324
4	03:44:00	13.7341	0	7.09949
4	03:49:00	12.8904	0.648298	11.7057
4	03:54:00	10.4032	0.311526	8.44258
4	03:59:00	8.19352	0.601504	9.18187
4	04:04:00	6.27635	0	6.71918
4	04:09:00	7.3843	0.458015	9.33057
4	04:14:00	10.6311	0.322061	7.95481
4	04:19:00	6.00436	0.344234	7.71971
4	04:24:00	5.33904	0.164474	7.49737
4	04:29:00	6.83851	0.529101	9.84681
4	04:34:00	6.90089	0.684932	9.43907
4	04:39:00	20.7914	0.504202	10.267
4	04:44:00	12.1688	0	8.16781
4	04:49:00	9.50324	0.301205	8.34785
4	04:54:00	9.20967	0.647249	9.08501
4	04:59:00	10.4825	0	7.19725
4	05:04:00	6.1998	0	7.03748
4	05:09:00	6.41206	0	6.7339
4	05:14:00	7.84302	0.147929	7.58697
4	05:19:00	11.5478	0	6.90032
4	05:24:00	12.417	0.30722	8.09165
4	05:29:00	12.2214	1.06707	12.6991
4	05:34:00	11.5329	0.15456	9.52925
4	05:39:00	10.7817	0.780031	10.6312
4	05:44:00	9.21717	0	7.28841
4	05:49:00	13.2383	0.451807	10.4685
4	05:54:00	17.4325	0.522648	9.7409
4	05:59:00	14.8902	0.407332	7.99186
4	06:04:00	13.9088	0.344828	8.83255
4	06:09:00	10.8042	0.324149	9.85338
4	06:14:00	9.57717	0.302572	10.2967
4	06:19:00	14.0919	0.441826	10.0379
4	06:24:00	11.8148	0.506757	11.2898
4	06:29:00	10.9102	0.516351	10.8006
4	06:34:00	11.8296	0.449438	10.4135
4	06:39:00	16.557	0	8.05062
4	06:44:00	9.38699	0	8.29138
4	06:49:00	15.4131	0.142653	9.10988
4	06:54:00	10.6896	0.903614	13.4003
4	06:59:00	8.09708	0	10.1993
4	07:04:00	22.5832	0	10.2834
4	07:09:00	12.263	1.36986	13.1836
4	07:14:00	13.8756	0.969305	11.8144
4	07:19:00	10.3704	0.163399	8.66515
4	07:24:00	9.37645	0	8.94734
4	07:29:00	11.3679	0.74184	11.616
4	07:34:00	8.4229	0.482315	11.0375
4	07:39:00	8.26497	0.316957	9.73825
4	07:44:00	9.30878	0.282885	10.8564
4	07:49:00	12.877	0	9.6244
4	07:54:00	10.7791	0	7.66556
4	07:59:00	5.71421	0	6.33707
4	08:04:00	8.02475	0	7.68313
4	08:09:00	8.53111	0.13369	9.47385
4	08:14:00	7.55559	0	7.86679
4	08:19:00	11.4529	0.636132	10.5657
4	08:24:00	11.3058	0.132626	8.33771
4	08:29:00	10.2384	0	7.00345
4	08:34:00	13.6257	0.140449	9.52348
4	08:39:00	15.6481	0.644122	11.4585
4	08:44:00	21.1999	0.447094	11.5474
4	08:49:00	11.8026	0.728863	12.8067
4	08:54:00	16.1702	0.596125	10.5186
4	08:59:00	8.02669	0.454545	10.2194
4	09:04:00	10.616	1.03704	11.9495
4	09:09:00	19.8787	0	9.67038
4	09:14:00	22.6271	1.53846	13.0467
4	09:19:00	12.4124	0	7.90994
4	09:24:00	11.8602	0.552486	10.5746
4	09:29:00	9.94865	0.85592	9.88839
4	09:34:00	12.7058	0.458015	9.0542
4	09:39:00	7.57005	0.139665	8.32846
4	09:44:00	11.8073	0.277393	9.1248
4	09:49:00	10.7289	0.737463	11.23
4	09:54:00	15.2737	0	8.30446
4	09:59:00	20.1571	1.24113	12.3357
4	10:04:00	17.1657	0.536193	10.7897
4	10:09:00	17.0984	0.519481	10.0575
4	10:14:00	12.654	0	7.33188
4	10:19:00	9.78752	0.272109	7.86277
4	10:24:00	11.7631	0.133511	7.47546
4	10:29:00	7.08186	0	6.22799
4	10:34:00	7.32104	0	6.08779
4	10:39:00	8.90225	0.750939	9.80408
4	10:44:00	8.97332	0.247525	7.73317
4	10:49:00	8.62706	0.385604	7.68534
4	10:54:00	9.52251	0.283286	8.30577
4	10:59:00	6.96526	0	7.69957
4	11:04:00	11.3488	0.286123	8.79069
4	11:09:00	5.2234	0	6.88184
4	11:14:00	6.36396	0	6.69671
4	11:19:00	8.27039	0.149477	7.32586
4	11:24:00	6.94856	0	6.4946
4	11:29:00	7.73173	0.266312	7.42544
4	11:34:00	5.73928	0.258065	7.58675
4	11:39:00	7.31492	0.13089	6.91004
4	11:44:00	9.03304	0.429799	8.07415
4	11:49:00	9.19809	0.395778	9.17493
4	11:54:00	6.66302	0.134409	8.24882
4	11:59:00	13.1823	0.129199	8.30431
4	12:04:00	9.21907	0.283688	9.00369
4	12:09:00	7.98967	0.510856	9.43459
4	12:14:00	6.98954	0.248139	8.02971
4	12:19:00	8.21898	0	7.94331
4	12:24:00	13.5917	0.127714	6.89716
4	12:29:00	10.1554	0.405405	9.48854
4	12:34:00	7.77929	0.141243	8.72429
4	12:39:00	15.1806	0	8.33526
4	12:44:00	9.14708	0.31746	8.99242
4	12:49:00	9.10134	0.30303	8.55074
4	12:54:00	8.12755	0.134048	7.2637
4	12:59:00	7.12502	0.129702	7.89555
4	01:04:00	5.42635	0	7.03213
4	01:09:00	7.16922	0.251572	8.42161
4	01:14:00	5.93267	0.131234	7.79258
4	01:19:00	8.41999	0.3861	8.95692
4	01:24:00	9.56471	0	7.18299
4	01:29:00	8.72022	0.13245	8.24524
4	01:34:00	10.7868	0.934579	11.3927
4	01:39:00	17.8526	0	6.76123
4	01:44:00	12.4246	0.299401	7.46729
4	01:49:00	9.51232	0.275103	8.42346
4	01:54:00	8.47416	0.151515	8.94428
4	01:59:00	9.85129	1.5625	10.8812
4	02:04:00	8.87246	1.02564	10.1678
4	02:09:00	7.59214	0.27137	7.6957
4	02:14:00	10.8138	0.85592	9.68316
4	02:19:00	20.5405	0.295858	6.76923
4	02:24:00	8.56619	0	6.49669
4	02:29:00	10.4943	0.60698	10.1891
4	02:34:00	11.3607	0.313972	9.23035
4	02:39:00	9.57752	0	8.37921
4	02:44:00	11.3142	0.15949	8.72037
4	02:49:00	15.4942	0.144092	7.86045
4	02:54:00	7.5259	0.566038	9.29841
4	02:59:00	11.4026	0	7.14899
4	03:04:00	14.3314	0	6.84599
4	03:09:00	7.76342	0	7.04578
4	03:14:00	6.42482	0	7.21806
4	03:19:00	6.86772	0	7.17499
4	03:24:00	8.35536	0.528169	11.067
4	03:29:00	22.3854	0.312989	9.03479
4	03:34:00	12.302	0	6.81348
4	03:39:00	26.9376	0.481541	8.62414
4	03:44:00	6.01386	0	6.15417
4	03:49:00	7.66194	0.560224	7.99999
4	03:54:00	11.7009	0.150602	6.81599
4	03:59:00	8.82998	0.299401	8.15419
4	04:04:00	7.4043	0.169492	6.85344
4	04:09:00	13.899	0	6.73156
4	04:14:00	13.844	0	6.41221
4	04:19:00	9.75675	0	6.09652
4	04:24:00	8.86485	0	6.77035
4	04:29:00	11.6834	0	6.84793
4	04:34:00	9.86125	0	6.44932
4	04:39:00	10.7391	0	6.32151
4	04:44:00	14.2377	0.608828	9.81036
4	04:49:00	9.9221	0.348432	7.53343
4	04:54:00	8.21424	0	6.0381
4	04:59:00	11.1724	0.175747	7.46921
4	05:04:00	12.7623	0.163934	8.34659
4	05:09:00	11.1746	0.324675	8.16708
4	05:14:00	9.65769	0	7.43228
4	05:19:00	8.96547	0	7.50406
4	05:24:00	9.49967	0.66778	10.3314
4	05:29:00	9.25687	0.341297	9.5152
4	05:34:00	9.18487	0.512821	10.2161
4	05:39:00	7.92526	0.342466	8.81468
4	05:44:00	20.0766	0.326797	8.61674
4	05:49:00	14.4591	0.327869	9.28105
4	05:54:00	12.1045	0.643087	9.31894
4	05:59:00	8.95042	0	7.30054
4	06:04:00	9.82476	1.00671	11.2899
4	06:09:00	8.26579	0.687285	10.9281
4	06:14:00	8.76657	0.503356	10.44
4	06:19:00	8.10019	0	7.46284
4	06:24:00	9.84629	0.337838	8.3763
4	06:29:00	15.294	0.332779	9.11382
4	06:34:00	15.6443	0	6.98909
4	06:39:00	9.96569	0	7.03041
4	06:44:00	7.21759	0	6.18219
4	06:49:00	11.5943	0.141044	7.67755
4	06:54:00	6.94126	0	6.93511
4	06:59:00	13.7464	0.362976	7.77918
4	07:04:00	10.5062	0.142248	7.18462
4	07:09:00	8.04092	0	6.51697
4	07:14:00	7.74484	0	7.07886
4	07:19:00	7.2935	0.317965	8.42133
4	07:24:00	9.95322	0.51458	9.24155
4	07:29:00	7.29813	0	6.37227
4	07:34:00	6.50426	0.141643	7.16933
4	07:39:00	8.33585	0.291971	8.52029
4	07:44:00	10.0424	0.457317	8.44493
4	07:49:00	13.1078	0.691563	9.61329
4	07:54:00	10.2393	0	7.23318
4	07:59:00	13.0269	0	7.5901
4	08:04:00	13.1483	0.321543	8.98729
4	08:09:00	10.8475	0	7.33413
4	08:14:00	11.7229	1.13452	13.546
4	08:19:00	10.0983	0.541516	10.7804
4	08:24:00	9.46221	0	8.10409
4	08:29:00	8.47356	0	8.44319
4	08:34:00	11.9279	0.331675	9.44778
4	08:39:00	12.2194	0.309119	8.66481
4	08:44:00	19.2068	0.627943	8.97092
4	08:49:00	12.9944	0.312989	7.68715
4	08:54:00	13.5245	0.312012	7.79135
4	08:59:00	8.82989	0.309119	7.99381
4	09:04:00	20.0814	0.453858	8.79004
4	09:09:00	11.2023	0.149254	7.13536
4	09:14:00	16.547	0	7.3547
4	09:19:00	11.2355	0	7.47887
4	09:24:00	9.67095	0	7.13154
4	09:29:00	11.318	0.31348	9.30433
4	09:34:00	11.0657	0.991736	11.3044
4	09:39:00	11.7363	0.676819	10.4737
4	09:44:00	11.1224	0.668896	12.0067
4	09:49:00	8.3257	0.504202	10.267
4	09:54:00	18.2657	0	8.01342
4	09:59:00	16.3801	0	7.03545
4	10:04:00	22.2482	0	6.7913
4	10:09:00	22.0664	0.801603	10.0212
4	10:14:00	12.9674	0	7.4318
4	10:19:00	12.6043	0	7.4056
4	10:24:00	14.3987	0	7.3679
4	10:29:00	10.0397	0.155521	7.81115
4	10:34:00	12.7577	0	6.65165
4	10:39:00	10.5421	0	6.76123
4	10:44:00	11.3703	0	7.13358
4	10:49:00	11.4299	0	8.88583
4	10:54:00	9.10267	0.3367	9.28994
4	10:59:00	7.9826	0	8.36118
4	11:04:00	9.68227	0.336134	10.2145
4	11:09:00	17.8734	0.64	10.8941
4	11:14:00	14.7907	0	6.95953
4	11:19:00	12.1399	0.301205	7.95772
4	11:24:00	11.548	0.611621	8.97431
4	11:29:00	14.3531	0.152905	7.17455
4	11:34:00	9.73291	0.148368	7.01333
4	11:39:00	21.3774	0.298954	7.68903
4	11:44:00	20.2461	0	6.21396
4	11:49:00	9.15914	0	6.60337
4	11:54:00	13.7495	0	6.74543
4	11:59:00	7.74514	0	6.17986
5	12:04:00	10.5491	0	6.27569
5	12:09:00	14.9288	0	7.06958
5	12:14:00	21.1701	0	7.25399
5	12:19:00	11.7077	0	7.33562
5	12:24:00	12.3828	0.480769	10.046
5	12:29:00	14.7502	0	7.40956
5	12:34:00	12.5038	0	7.59214
5	12:39:00	12.0021	0.332226	9.1876
5	12:44:00	9.13756	0	8.01987
5	12:49:00	10.7374	1.40598	13.3983
5	12:54:00	18.7684	0	8.40981
5	12:59:00	18.1088	0.503356	9.59866
5	01:04:00	11.2025	0	7.33466
5	01:09:00	11.0838	0	6.97725
5	01:14:00	9.59046	0.162338	7.9217
5	01:19:00	10.7914	0	7.33464
5	01:24:00	15.179	0.320513	9.09775
5	01:29:00	11.9943	0.321027	9.28383
5	01:34:00	11.0791	0.655738	11.051
5	01:39:00	11.8887	0	7.57045
5	01:44:00	11.9193	0	7.23154
5	01:49:00	17.6517	0.963082	12.0651
5	01:54:00	8.91809	0.327869	8.26448
5	01:59:00	9.67458	0	7.54478
5	02:04:00	9.51394	0.501672	11.0988
5	02:09:00	8.85304	0	8.83515
5	02:14:00	6.45111	0	8.37136
5	02:19:00	11.5782	0	9.13
5	02:24:00	8.84014	0	8.20677
5	02:29:00	25.4222	0	6.59881
5	02:34:00	15.522	0.294985	8.11714
5	02:39:00	14.076	0	5.90987
5	02:44:00	8.23948	0	5.60262
5	02:49:00	8.95031	0	5.69433
5	02:54:00	5.36665	0	5.64842
5	02:59:00	7.53	0	5.60095
5	03:04:00	8.85788	0	6.69939
5	03:09:00	10.8858	0	7.40849
5	03:14:00	9.08267	0	6.91565
5	03:19:00	12.6578	0.555556	9.7114
5	03:24:00	7.61134	0	7.28399
5	03:29:00	19.7979	0.281294	8.97065
5	03:34:00	16.8245	0	9.0037
5	03:39:00	10.036	0	8.80603
5	03:44:00	17.6195	0	8.41209
5	03:49:00	13.7448	0	9.48972
5	03:54:00	12.5168	0	11.114
5	03:59:00	14.5485	0	11.4814
5	04:04:00	23.119	0	9.59203
5	04:09:00	17.6337	0.30303	9.70348
5	04:14:00	13.8422	0	6.98796
5	04:19:00	11.6785	0.306748	8.66557
5	04:24:00	10.6023	0.302115	8.50946
5	04:29:00	10.1241	0	7.40561
5	04:34:00	12.8745	0.772798	11.3137
5	04:39:00	12.0936	0	7.71712
5	04:44:00	10.8182	0	7.9012
5	04:49:00	8.26065	0	8.5915
5	04:54:00	15.2298	0	8.69801
5	04:59:00	18.7013	0	6.88887
5	05:04:00	11.7854	0	6.87151
5	05:09:00	10.4745	0	6.52019
5	05:14:00	14.8498	0	6.8077
5	05:19:00	15.2673	0.42796	9.31306
5	05:24:00	9.56882	0.296296	7.75323
5	05:29:00	11.013	0	6.2108
5	05:34:00	15.3632	0.3003	8.3985
5	05:39:00	12.1559	0.147275	7.43195
5	05:44:00	7.22178	0	6.03714
5	05:49:00	13.8574	0.282087	7.46293
5	05:54:00	13.6745	0	6.94184
5	05:59:00	12.7723	0	7.12585
5	06:04:00	11.2899	0.292398	8.30979
5	06:09:00	12.2763	0	7.29843
5	06:14:00	11.1678	0	7.1938
5	06:19:00	7.19557	0	7.8193
5	06:24:00	7.63059	0	6.86956
5	06:29:00	10.26	0.302572	8.26784
5	06:34:00	12.3134	0	7.86971
5	06:39:00	14.8968	0	7.85719
5	06:44:00	15.7034	0.298063	9.14594
5	06:49:00	10.817	0	8.33169
5	06:54:00	11.2654	0	8.67829
5	06:59:00	11.87	0	9.43111
5	07:04:00	21.6303	0.31348	9.92511
5	07:09:00	11.6628	0	7.20842
5	07:14:00	10.6025	0.45045	9.26358
5	07:19:00	9.2277	0	7.02729
5	07:24:00	9.88819	0.14881	7.95224
5	07:29:00	12.3039	0	7.18238
5	07:34:00	19.4098	0	7.39098
5	07:39:00	14.1978	0	6.5944
5	07:44:00	10.3614	0	6.57499
5	07:49:00	7.52749	0	6.30685
5	07:54:00	17.4249	0	6.64558
5	07:59:00	18.0479	0	5.86667
5	08:04:00	5.97569	0	5.34545
5	08:09:00	8.23998	0	5.26827
5	08:14:00	6.66621	0	5.97324
5	08:19:00	13.6848	0	5.27197
5	08:24:00	12.5986	0	5.73375
5	08:29:00	7.38558	0.430108	7.57583
5	08:34:00	13.8318	0	6.25679
5	08:39:00	8.82621	0	6.85672
5	08:44:00	12.2484	0	5.70005
5	08:49:00	12.9121	0	6.83824
5	08:54:00	10.8885	0	6.26364
5	08:59:00	12.1847	0	6.06286
5	09:04:00	16.7327	0	5.9193
5	09:09:00	8.51932	0	5.4398
5	09:14:00	12.0089	0	5.86463
5	09:19:00	7.28389	0	5.80332
5	09:24:00	13.7146	0	6.41012
5	09:29:00	7.90963	0.2886	7.712
5	09:34:00	8.48125	0	5.80339
5	09:39:00	9.62725	0	5.85121
5	09:44:00	24.6389	0	5.88339
5	09:49:00	6.8309	0	5.64208
5	09:54:00	9.28908	0.297177	7.005
5	09:59:00	12.0833	0.277393	7.26131
5	10:04:00	9.62111	0	6.1983
5	10:09:00	10.6292	0	6.9095
5	10:14:00	18.3791	0	9.8448
5	10:19:00	12.0626	0	11.4891

## Sheet: CA8
ICU Day #	Time	SDNN	pNN50	rMSSD
1	10:43:00	8.93325	0	9.44774
1	10:48:00	9.78304	0.446429	12.083
1	10:53:00	7.37642	0	8.98828
1	10:58:00	6.63554	0	8.67137
1	11:03:00	6.63681	0	8.75037
1	11:08:00	6.65415	0	9.12771
1	11:13:00	10.8574	0.909091	15.2554
1	11:18:00	6.78716	0	8.62838
1	11:23:00	13.4564	0	9.35958
1	11:28:00	6.87257	0	8.27311
1	11:33:00	21.2655	0	9.23759
1	11:38:00	7.52285	0	8.34999
1	11:43:00	11.361	0	8.18781
1	11:48:00	16.4736	0	9.28479
1	11:53:00	19.1847	0.487805	14.6451
1	11:58:00	13.51	0	11.3682
2	12:03:00	22.6771	0	10.2468
2	12:08:00	19.2393	0	12.1603
2	12:13:00	12.0835	0	12.4276
2	12:18:00	14.2061	0.733496	13.0659
2	12:23:00	11.3393	0.488998	12.7508
2	12:28:00	15.3139	0	14.4195
2	12:33:00	11.4913	0	11.5594
2	12:38:00	12.1539	0	11.5649
2	12:43:00	11.9205	0	12.4213
2	12:48:00	11.0505	0	11.512
2	12:53:00	14.577	0	12.9825
2	12:58:00	8.40552	0	9.81753
2	01:03:00	9.92305	0	10.4196
2	01:08:00	16.3286	0.479616	13.011
2	01:13:00	7.10527	0	9.01904
2	01:18:00	34.7637	2.42291	17.9554
2	01:23:00	9.2376	0	10.6567
2	01:28:00	7.49837	0	8.91781
2	01:33:00	12.1213	0	9.72697
2	01:38:00	7.64719	0	8.77403
2	01:43:00	7.37012	0	8.62079
2	01:48:00	20.1982	0.395257	11.8968
2	01:53:00	10.1778	0	6.84474
2	01:58:00	8.3498	0	7.81861
2	02:03:00	7.49034	0	8.9033
2	02:08:00	6.80426	0	8.24283
2	02:13:00	9.67255	0.401606	11.7155
2	02:18:00	7.59163	0	8.54151
2	02:23:00	8.24024	0	8.43188
2	02:28:00	7.68021	0	8.19913
2	02:33:00	9.30726	0	8.27473
2	02:38:00	8.3087	0	8.59625
2	02:43:00	8.00677	0	9.81776
2	02:48:00	9.40718	0	10.7877
2	02:53:00	10.6636	0	12.7683
2	02:58:00	20.3357	4.5738	22.3761
2	03:03:00	23.2475	6.72269	26.0807
2	03:08:00	20.399	2.09205	20.2081
2	03:13:00	25.4864	5.05263	24.6399
2	03:18:00	21.8322	5.91966	23.9407
2	03:23:00	25.249	7.34341	28.1508
2	03:28:00	26.8694	4.86258	23.9096
2	03:33:00	26.3809	6.95652	27.1805
2	03:38:00	22.577	4.53564	26.9312
2	03:43:00	16.4455	1.50215	20.6836
2	03:48:00	16.7195	1.50215	19.9639
2	03:53:00	44.9749	6.875	27.269
2	03:58:00	21.4497	1.17647	13.8519
2	04:03:00	7.30978	0	6.72752
2	04:08:00	6.74296	0	6.70738
2	04:13:00	9.43128	0	7.97742
2	04:18:00	9.4769	0	10.3563
2	04:23:00	10.0643	0	10.5845
2	04:28:00	9.76162	0	11.615
2	04:33:00	12.5514	0.616016	12.9799
2	04:38:00	12.5384	0	14.3043
2	04:43:00	11.1589	0	13.3155
2	04:48:00	12.0328	0	14.2976
2	04:53:00	12.9205	0.845666	15.74
2	04:58:00	13.1166	0.211416	14.2274
2	05:03:00	12.8533	0	15.4886
2	05:08:00	32.4723	0.626305	13.9669
2	05:13:00	31.3626	0.183824	9.54863
2	05:18:00	10.2615	1.14504	13.2895
2	05:23:00	5.1951	0	6.17688
2	05:28:00	14.911	0.503356	10.1796
2	05:33:00	17.2778	1.92678	14.9522
2	05:38:00	10.4162	0.371058	11.6498
2	05:43:00	5.39664	0	6.47279
2	05:48:00	3.97602	0	5.93903
2	05:53:00	5.9252	0	6.72475
2	05:58:00	4.34448	0	5.67659
2	06:03:00	8.15355	0	6.16244
2	06:08:00	17.2644	0	7.06198
2	06:13:00	17.0825	3.1746	19.312
2	06:18:00	15.1579	1.17878	14.3731
2	06:23:00	27.2044	0.608519	11.6473
2	06:28:00	32.7237	5	22.3637
2	06:33:00	17.8312	4.08998	20.3527
2	06:38:00	13.4188	1.21704	13.13
2	06:43:00	27.6801	2.24949	15.246
2	06:48:00	17.4946	3.19149	19.1389
2	06:53:00	16.0754	2.1322	16.9525
2	06:58:00	16.8149	3.23276	18.2511
2	07:03:00	8.32926	0	9.72731
2	07:08:00	10.4924	0	7.28763
2	07:13:00	13.6561	0.213675	13.2304
2	07:18:00	15.2848	1.30152	18.9878
2	07:23:00	25.9211	1.54867	16.1278
2	07:28:00	13.1414	0.225225	14.4671
2	07:33:00	38.3268	3.91705	22.6242
2	07:38:00	44.9978	3.75276	25.6311
2	07:43:00	40.3804	12.4413	33.3067
2	07:48:00	29.6228	13.8425	35.7472
2	07:53:00	24.7759	8.55107	30.9151
2	07:58:00	40.458	7.85714	29.5026
2	08:03:00	23.735	9.24574	29.3687
2	08:08:00	24.8822	10.5911	31.5685
2	08:13:00	44.2741	10.804	35.2496
2	08:18:00	54.0087	20.7595	49.6526
2	08:23:00	47.731	12.7551	38.4623
2	08:28:00	32.046	9.87342	32.4974
2	08:33:00	25.8116	5.36585	27.2527
2	08:38:00	26.8758	4.84262	25.5178
2	08:43:00	24.6954	7.85219	29.0919
2	08:48:00	21.2135	4.30839	27.4339
2	08:53:00	16.7872	3.57942	22.4559
2	08:58:00	14.8386	1.0989	18.6281
2	09:03:00	26.3587	0	11.5727
2	09:08:00	34.8833	1.89474	17.5655
2	09:13:00	12.6948	0	15.0308
2	09:18:00	12.7839	0.44843	14.9954
2	09:23:00	14.4336	0.458716	17.3004
2	09:28:00	13.7922	0	16.1066
2	09:33:00	14.0049	0	14.4301
2	09:38:00	14.3075	0	15.2799
2	09:43:00	13.4088	0	16.094
2	09:48:00	51.5503	0.447427	14.9642
2	09:53:00	37.4057	2.48307	17.9611
2	09:58:00	49.1253	3.99061	23.3463
2	10:03:00	20.286	0	9.06505
2	10:08:00	47.992	1.94647	17.9363
2	10:13:00	52.3397	28.3379	53.2906
2	10:18:00	50.4632	38.1215	68.5741
2	10:23:00	44.8182	30.0562	58.7051
2	10:28:00	64.5332	24.5283	47.5686
2	10:33:00	58.8704	50.7508	78.9845
2	10:38:00	57.7566	39.4659	72.2764
2	10:43:00	57.7441	43.3234	75.1478
2	10:48:00	53.2075	42.029	72.9611
2	10:53:00	75.1382	29.558	59.4383
2	10:58:00	75.724	22.7979	48.6502
2	11:03:00	75.0847	14.75	39.1694
2	11:08:00	48.7286	35.4839	63.6619
2	11:13:00	55.5161	48.3283	74.8585
2	11:18:00	89.4453	42.042	67.4961
2	11:23:00	85.4728	38.1616	67.8192
2	11:28:00	56.8086	54.6875	80.2047
2	11:33:00	112.995	39.5954	69.9701
2	11:38:00	62.5102	61.8893	88.7349
2	11:43:00	64.454	65.9722	90.1147
2	11:48:00	63.9175	62.0209	91.8875
2	11:53:00	65.4202	63.4812	95.0832
2	11:58:00	63.8748	59.0476	89.9185
2	12:03:00	61.8219	60.7595	88.5804
2	12:08:00	60.4351	59.2814	82.3976
2	12:13:00	94.3973	19.1943	48.5342
2	12:18:00	125.161	24.4444	57.2213
2	12:23:00	8.70477	0	9.63924
2	12:28:00	8.90022	0.371747	10.1498
2	12:33:00	6.50084	0	7.84289
2	12:38:00	42.7309	2.96443	17.7679
2	12:43:00	44.4464	1.6129	15.793
2	12:48:00	66.7132	12.8806	37.4954
2	12:53:00	42.5973	4.4226	23.597
2	12:58:00	45.9071	4.85232	25.1778
2	01:03:00	63.7486	27.9236	53.6557
2	01:08:00	63.9803	16.2963	43.2808
2	01:13:00	37.9523	10.9005	31.8075
2	01:18:00	85.5066	16.6253	40.6342
2	01:23:00	78.7168	20.603	50.8896
2	01:28:00	52.4787	46.8992	75.9567
2	01:33:00	104.559	32.7869	61.5217
2	01:38:00	66.8817	55.3797	88.1541
2	01:43:00	49.7246	43.8438	69.5561
2	01:48:00	52.9813	43.2927	71.9011
2	01:53:00	52.9423	48.0122	71.4844
2	01:58:00	42.061	39.4286	61.4983
2	02:03:00	43.367	36.9186	60.6047
2	02:08:00	37.6562	36.6477	54.9727
2	02:13:00	81.7455	12.1429	35.0064
2	02:18:00	97.0857	43.0233	76.2127
2	02:23:00	72.5526	65.5172	98.1675
2	02:28:00	96.98	18.0451	45.0346
2	02:33:00	62.7882	37.4302	62.9608
2	02:38:00	48.9165	44.8864	70.1945
2	02:43:00	62.8828	59.9398	90.6353
2	02:48:00	58.193	58.8957	84.577
2	02:53:00	52.8545	52.3669	75.1916
2	02:58:00	49.1277	50.5714	71.0361
2	03:03:00	42.3978	35.4571	61.025
2	03:08:00	41.039	29.4278	57.0153
2	03:13:00	46.5749	28.3019	64.2972
2	03:18:00	43.4655	26.9129	57.6581
2	03:23:00	33.6337	22.9551	44.6122
2	03:28:00	28.6036	13.2626	38.9921
2	03:33:00	22.7112	7.21925	30.7872
2	03:38:00	20.9439	7.04607	27.8377
2	03:43:00	21.9623	8.26446	29.536
2	03:48:00	19.8662	4.45682	27.2686
2	03:53:00	76.1354	2.98913	25.9799
2	03:58:00	69.6445	7.46988	28.4785
2	04:03:00	76.1781	21.9373	49.0019
2	04:08:00	47.605	42.1538	67.5128
2	04:13:00	48.168	38.9937	65.0233
2	04:18:00	45.42	33.0247	60.9797
2	04:23:00	78.5651	29.9419	53.0572
2	04:28:00	45.0873	41.2338	63.9025
2	04:33:00	58.9796	45.583	79.9307
2	04:38:00	49.5957	44.1379	71.1924
2	04:43:00	125.11	26.393	65.5
2	04:48:00	73.7559	15.7593	39.9702
2	04:53:00	119.309	26.2987	60.6733
2	04:58:00	100.543	25.2747	54.8612
2	05:03:00	89.9205	41.3681	79.2104
2	05:08:00	108.147	35.241	79.0766
2	05:13:00	66.4099	62.1429	91.7126
2	05:18:00	65.5246	65.0519	92.9707
2	05:23:00	65.9782	63.2509	92.5004
2	05:28:00	57.8742	52.8239	77.5711
2	05:33:00	88.7895	59.2308	103.233
2	05:38:00	57.3783	50.5338	77.0768
2	05:43:00	48.2826	44.0252	67.3315
2	05:48:00	50.7825	53.1987	72.4922
2	05:53:00	51.4496	43.9252	70.4081
2	05:58:00	105.645	47.5155	75.3124
2	06:03:00	62.2211	8.21256	29.6895
2	06:08:00	69.2774	15.5388	40.0341
2	06:13:00	72.8657	63.7011	90.7798
2	06:18:00	61.9915	72.5225	95.4534
2	06:23:00	60.4734	72.0183	97.5126
2	06:28:00	63.361	69.8198	97.4337
2	06:33:00	66.0695	71.4932	98.1391
2	06:38:00	67.1678	74.8744	109.384
2	06:43:00	67.5918	71.9212	106.504
2	06:48:00	80.4525	27.7045	61.3543
2	06:53:00	96.714	45.3216	81.1738
2	06:58:00	97.0476	42.3453	72.2486
2	07:03:00	62.1477	50.3125	85.1422
2	07:08:00	69.7547	46.3492	77.057
2	07:13:00	66.9101	62.2711	97.536
2	07:18:00	66.2649	65.4618	106.053
2	07:23:00	71.8327	65.6371	107.876
2	07:28:00	70.5733	61.8182	101.81
2	07:33:00	62.0907	62.2137	98.9471
2	07:38:00	65.5651	69.3333	106.161
2	07:43:00	70.206	70.5069	107.681
2	07:48:00	99.5382	50.4823	95.0294
2	07:53:00	82.3313	43.5065	82.3903
2	07:58:00	73.3569	72.1116	108.112
2	08:03:00	72.3632	75.2577	111.841
2	08:08:00	68.3296	67.3469	95.4086
2	08:13:00	67.3764	69.4444	103.389
2	08:18:00	71.7922	63.7037	104.84
2	08:23:00	104.262	43.0712	83.376
2	08:28:00	85.4989	34.7701	63.2993
2	08:33:00	71.6246	35.1275	65.9903
2	08:38:00	70.2095	60.9319	96.9262
2	08:43:00	84.2456	54.3974	87.2876
2	08:48:00	64.784	48.3283	81.3623
2	08:53:00	70.5258	56.7568	102.798
2	08:58:00	77.1483	71.2	128.875
2	09:03:00	91.7691	54.6099	113.15
2	09:08:00	83.2428	70.5179	138.963
2	09:13:00	79.2944	68.75	126.951
2	09:18:00	80.5809	43.3908	84.689
2	09:23:00	71.7293	62.6298	100.593
2	09:28:00	69.0342	56.314	94.0763
2	09:33:00	75.3518	63.7288	104.225
2	09:38:00	74.7237	29.5812	62.2658
2	09:43:00	91.0045	45.1923	79.7316
2	09:48:00	84.3351	39.5904	80.4452
2	09:58:00	75.9378	46.2963	104.211
2	10:03:00	79.2818	33.1522	68.9146
2	10:08:00	68.7249	57.3477	102.866
2	10:13:00	69.9741	66.0944	114.642
2	10:18:00	90.2074	46.6667	89.7784
2	10:23:00	75.4847	65.4167	113.706
2	10:28:00	71.4963	39.557	78.9591
2	10:33:00	70.4957	64.0625	107.82
2	10:38:00	85.7043	31.8318	68.6914
2	10:43:00	96.1998	55.1867	88.7901
2	10:48:00	75.5317	67.433	113.27
2	10:53:00	74.9167	61.2546	113.099
2	10:58:00	78.8698	48.2085	94.8388
2	11:03:00	77.7946	59.0226	111.497
2	11:08:00	78.5241	70.6122	120.889
2	11:13:00	83.0113	58.0524	106.394
2	11:18:00	72.0348	59.0226	94.5683
2	11:23:00	60.2353	54.2857	87.2697
2	11:28:00	75.7075	57.971	91.654
2	11:33:00	60.8414	52.9197	84.0702
2	11:38:00	62.5576	52.5362	94.2116
2	11:43:00	56.2849	52.1583	83.5955
2	11:48:00	80.9436	39.0625	75.7958
2	11:53:00	81.2839	60.8365	111.132
2	11:58:00	161.574	64.7059	145.758
3	12:03:00	104.141	70.9091	140.072
3	12:08:00	94.3204	69.2308	125.425
3	12:13:00	90.4481	52.1739	99.1614
3	12:18:00	59.9209	30.4469	55.424
3	12:23:00	80.8962	51.6892	88.6609
3	12:28:00	73.4022	71.6814	114.841
3	12:33:00	85.6148	60.3704	122.235
3	12:38:00	79.2194	68.4825	129.667
3	12:43:00	84.7917	52.381	92.5879
3	12:48:00	89.2183	53.6332	90.2095
3	12:53:00	71.3486	70.9524	106.217
3	12:58:00	85.3043	44.9827	84.8313
3	01:03:00	73.3674	43.0769	84.1098
3	01:08:00	77.4404	69.1057	121.628
3	01:13:00	93.7773	55.7895	105.721
3	01:18:00	73.2322	61.1538	106.271
3	01:23:00	73.5173	65.1639	116.958
3	01:28:00	67.0906	65.7025	109.882
3	01:33:00	96.1852	48.6667	92.2177
3	01:38:00	63.6014	48.8024	83.6336
3	01:43:00	80.0858	45.1807	82.8388
3	01:48:00	65.8297	62.7517	96.5477
3	01:53:00	64.6746	55.414	87.8087
3	01:58:00	69.4293	34.6995	69.2833
3	02:03:00	80.1492	21.9753	52.7224
3	02:08:00	87.8809	54.1958	93.3396
3	02:13:00	70.0143	63.2812	105.447
3	02:18:00	65.7429	66.1355	99.1875
3	02:23:00	67.3673	63.3205	101.244
3	02:28:00	66.4191	65.4167	101.293
3	02:33:00	63.6947	66.1224	101.296
3	02:38:00	60.9528	64.1975	98.9186
3	02:43:00	76.6278	68.4426	114.286
3	02:48:00	62.053	64.2857	101.311
3	02:53:00	66.7952	34.3558	72.5325
3	02:58:00	58.067	20.7254	51.9482
3	03:03:00	72.4217	44.152	78.6042
3	03:08:00	74.6127	60.5016	91.3799
3	03:13:00	67.221	65.2778	96.4319
3	03:18:00	90.9346	60.9848	94.9922
3	03:23:00	69.1399	35.9882	69.6137
3	03:28:00	78.3273	55.8642	92.1276
3	03:33:00	81.5539	67.474	103.175
3	03:38:00	91.3744	66.7845	100.112
3	03:43:00	82.5034	59.0323	93.482
3	03:48:00	81.5578	69.0476	109.393
3	03:53:00	72.6055	72.2222	104.677
3	03:58:00	75.9568	46.2025	78.2363
3	04:03:00	70.7307	58.7031	98.0465
3	04:08:00	69.1509	42.378	78.9517
3	04:13:00	58.2196	12.3288	38.4785
3	04:18:00	60.7709	6.34146	27.5914
3	04:23:00	71.592	7.21393	25.9935
3	04:28:00	76.5131	15.25	35.5933
3	04:33:00	53.3486	16.8394	40.5251
3	04:38:00	55.8878	25.4743	50.5673
3	04:43:00	71.7326	13.9303	43.3631
3	04:48:00	61.8296	20	47.7114
3	04:53:00	68.7488	26.4368	57.0525
3	04:58:00	75.9347	40.796	77.0418
3	05:03:00	72.8422	39.3443	75.7424
3	05:08:00	84.7198	55.7491	99.2134
3	05:13:00	70.9672	60.1732	96.1428
3	05:18:00	72.5494	62.1145	105.942
3	05:23:00	71.8725	64.1304	106.74
3	05:28:00	96.3547	54.2222	99.7205
3	05:33:00	80.5527	61.4379	92.5819
3	05:38:00	72.9326	69.2857	105.964
3	05:43:00	80.5403	56.8306	97.8617
3	05:48:00	80.6679	61.9883	109.597
3	05:53:00	99.0708	47.1311	84.0187
3	05:58:00	69.8978	36.6667	69.0445
3	06:03:00	88.3744	63.3929	102.08
3	06:08:00	75.8668	74.6667	113.062
3	06:13:00	88.4416	77.5362	128.67
3	06:18:00	87.0146	68.5714	121.439
3	06:23:00	78.898	68.6131	118.164
3	06:28:00	117.439	34.6457	69.1965
3	06:33:00	71.6699	33.3333	72.3067
3	06:38:00	85.3916	62.2951	100.352
3	06:43:00	77.8159	73.224	108.979
3	06:48:00	79.5512	72.8261	113.433
3	06:53:00	67.4109	70.4762	107.909
3	06:58:00	89.7226	76.6467	121.141
3	07:03:00	80.1695	62.7907	107.324
3	07:08:00	77.1888	61.9048	96.1364
3	07:13:00	72.2874	67.0498	102.341
3	07:18:00	61.6036	63.3205	90.7142
3	07:23:00	69.6464	59.6958	95.2109
3	07:28:00	119.763	44.582	82.688
3	07:33:00	64.881	11.4058	36.7554
3	07:38:00	72.2582	65.8879	102.147
3	07:43:00	59.6745	66.39	89.7391
3	07:48:00	105.003	45	87.5732
3	07:53:00	74.6054	49.5614	87.7972
3	07:58:00	80.5101	59.7765	111.003
3	08:03:00	89.5467	66.8161	121.057
3	08:08:00	74.3444	58.8235	101.582
3	08:13:00	49.1818	42.5	71.508
3	08:18:00	58.0585	41.4706	82.5351
3	08:23:00	82.1872	43.2836	80.1694
3	08:28:00	74.7564	34.5992	68.9832
3	08:33:00	58.4807	22.0588	45.9206
3	08:38:00	67.4668	28.3251	57.9845
3	08:43:00	79.4306	43.1429	79.2329
3	08:48:00	54.6529	46.7692	74.8798
3	08:53:00	52.9542	38.9205	71.1337
3	08:58:00	38.5316	20.5656	49.9205
3	09:03:00	35.2386	13.9651	41.2861
3	09:08:00	37.2759	14.9485	42.5419
3	09:13:00	60.0665	8.74704	30.9936
3	09:18:00	75.0399	37.7622	73.1776
3	09:23:00	61.5247	45.7227	79.4031
3	09:28:00	61.8514	55.2189	88.5468
3	09:33:00	59.7028	47.8261	82.3614
3	09:38:00	70.6492	62.2776	99.5432
3	09:43:00	77.7482	71.4777	114.627
3	09:48:00	81.166	73.3096	120.424
3	09:53:00	78.6537	71.5356	113.586
3	09:58:00	75.7961	75	116.202
3	10:03:00	102.504	53.1915	89.9558
3	10:08:00	76.2709	36.9906	73.3281
3	10:13:00	63.1666	40.413	75.1573
3	10:18:00	33.8096	4.57831	24.7809
3	10:23:00	15.2947	0	13.9737
3	10:28:00	13.8598	0.21692	12.7829
3	10:33:00	11.6681	0	8.74243
3	10:38:00	16.0512	0.202429	10.3007
3	10:43:00	6.87425	0	5.88956
3	10:48:00	13.2301	0	7.43535
3	10:53:00	11.4114	0	8.42438
3	10:58:00	5.99082	0	7.25937
3	11:03:00	5.41488	0	6.88765
3	11:08:00	5.03857	0	6.82408
3	11:13:00	6.75668	0	7.94597
3	11:18:00	13.7932	0	7.92227
3	11:23:00	11.9329	0	5.95843
3	11:28:00	8.91345	0	7.43706
3	11:33:00	7.04276	0	7.29889
3	11:38:00	10.131	0	7.96933
3	11:43:00	10.1045	0	8.7335
3	11:48:00	7.50353	0	9.46034
3	11:53:00	13.3175	0	8.11635
3	11:58:00	10.036	0	10.8428
3	12:03:00	12.5588	0	8.6012
3	12:08:00	9.46554	0	10.2353
3	12:13:00	16.2397	0.19802	10.668
3	12:18:00	11.4024	0	7.69569
3	12:23:00	33.2366	1.57303	15.1362
3	12:28:00	27.915	2.44444	16.6191
3	12:33:00	23.3385	3.23276	22.5266
3	12:38:00	24.817	4.90405	27.5027
3	12:43:00	20.9092	2.90456	21.1472
3	12:48:00	17.7948	3.28542	19.2884
3	12:53:00	23.9063	0.595238	12.5433
3	12:58:00	28.5864	2.08768	19.2381
3	01:03:00	20.307	4.08602	24.7371
3	01:08:00	26.184	4.07725	23.4208
3	01:13:00	12.3743	0.206612	14.2284
3	01:18:00	13.7978	0.631579	17.8735
3	01:23:00	12.2574	0.829876	16.5988
3	01:28:00	12.6733	0.205339	16.1105
3	01:33:00	23.2689	0.200401	13.7728
3	01:38:00	19.7205	0.6	13.2617
3	01:43:00	17.4741	1.23967	18.8355
3	01:48:00	30.649	0.606061	14.7425
3	01:53:00	24.2183	0.197628	12.5538
3	01:58:00	24.3817	2.0284	17.083
3	02:03:00	26.3902	4.01691	23.415
3	02:08:00	29.1004	3.82979	22.4977
3	02:13:00	45.2832	7.31183	27.6979
3	02:18:00	33.9692	4.54545	22.1072
3	02:23:00	41.6137	3.03688	21.9232
3	02:28:00	37.4071	3.26797	23.0336
3	02:33:00	27.5448	5.68928	23.5791
3	02:38:00	51.1726	6.03448	23.7429
3	02:43:00	40.8074	1.27119	17.6251
3	02:48:00	41.5176	4.43925	24.5939
3	02:53:00	60.6217	21.372	42.8356
3	02:58:00	45.409	31.8501	54.563
3	03:03:00	37.6317	15.1111	41.7995
3	03:08:00	37.0654	8.76068	30.8778
3	03:13:00	30.1252	10	30.7721
3	03:18:00	32.1806	0.843882	19.1146
3	03:23:00	24.6477	10.7143	32.0111
3	03:28:00	24.0304	0.2	12.6136
3	03:33:00	14.7093	0	17.674
3	03:38:00	11.0632	0	15.9326
3	03:43:00	9.29211	0	13.6342
3	03:48:00	10.2081	0	14.5124
3	03:53:00	12.3905	0.214133	18.5024
3	03:58:00	14.6222	0.4329	21.5262
3	04:03:00	14.2672	0	21.4018
3	04:08:00	14.9635	0	19.1655
3	04:13:00	13.0397	0	18.041
3	04:18:00	37.4013	0.40568	14.0009
3	04:23:00	47.1544	2.6087	21.3003
3	04:28:00	17.9132	0.663717	21.4121
3	04:33:00	14.4763	0.438596	20.2476
3	04:38:00	18.2007	1.566	24.1902
3	04:43:00	18.5929	2.67261	22.7624
3	04:48:00	34.6222	2.11416	19.6992
3	04:53:00	19.0621	3.13901	25.5382
3	04:58:00	22.2011	6.69746	30.3428
3	05:03:00	34.1505	0.21322	15.1726
3	05:08:00	36.8031	0.431965	17.6708
3	05:13:00	27.7429	3.91705	27.534
3	05:18:00	20.0704	1.373	25.8678
3	05:23:00	19.1187	2.06422	25.2837
3	05:28:00	41.4242	1.54525	21.82
3	05:33:00	41.7905	2.82609	20.6907
3	05:38:00	19.4277	2.5463	25.794
3	05:43:00	20.7368	3.23326	26.9091
3	05:48:00	35.2398	0.42735	16.5131
3	05:53:00	19.864	1.54867	23.1807
3	05:58:00	21.4654	6.621	29.3018
3	06:03:00	18.6235	2	24.0562
3	06:08:00	19.7344	1.77778	25.4188
3	06:13:00	28.1593	7.60369	33.3538
3	06:18:00	37.5619	0.694444	20.6056
3	06:23:00	36.8997	1.62933	18.85
3	06:28:00	25.8557	0.215517	15.3488
3	06:33:00	14.6294	0	19.779
3	06:38:00	33.0935	1.12867	19.9611
3	06:43:00	18.2102	1.40515	24.2918
3	06:48:00	48.8575	0.21097	13.6106
3	06:53:00	19.0291	0	15.0896
3	06:58:00	14.9948	0.43956	21.1461
3	07:03:00	14.2068	1.07527	19.3556
3	07:08:00	27.5333	0	15.4791
3	07:13:00	23.5615	0.20202	11.0419
3	07:18:00	19.767	1.72043	20.4483
3	07:23:00	31.0107	0.434783	19.6314
3	07:28:00	43.3813	2.10084	17.9073
3	07:33:00	16.6026	0.426439	15.1456
3	07:38:00	13.3499	0.21322	17.7276
3	07:43:00	24.0796	0.204918	12.3341
3	07:48:00	23.5843	1.24481	15.5454
3	07:53:00	28.5025	1.03093	16.9375
3	07:58:00	12.6967	0	15.7251
3	08:03:00	13.285	0.209644	15.7464
3	08:08:00	31.0092	0.404858	15.1002
3	08:13:00	19.7396	0	14.6821
3	08:18:00	24.5358	0	14.3311
3	08:23:00	28.4085	0	10.1812
3	08:28:00	14.6013	0.19802	11.9722
3	08:33:00	36.314	3.57143	23.4906
3	08:38:00	29.9647	0.42735	17.5451
3	08:43:00	23.1825	0.414938	17.4907
3	08:48:00	27.0367	3.07692	21.9394
3	08:53:00	21.2502	5.41126	26.104
3	08:58:00	20.8456	3.19829	23.5059
3	09:03:00	48.933	5.11811	29.3853
3	09:18:00	25.7225	0.967742	12.6572
3	09:23:00	17.0745	0	13.2434
3	09:28:00	12.8139	0.204918	14.8699
3	09:33:00	12.8707	0	15.4137
3	09:38:00	12.2899	0	15.8695
3	09:43:00	11.3343	0	13.5617
3	09:48:00	20.2892	0	12.0187
3	09:53:00	17.051	0.414938	13.118
3	09:58:00	17.9865	0	11.8469
3	10:03:00	27.9247	4.45434	22.3931
3	10:08:00	20.3226	1.81818	27.3854
3	10:13:00	18.1248	2.72727	25.7908
3	10:18:00	19.4077	3.89908	27.979
3	10:23:00	18.3426	2.53456	25.7517
3	10:28:00	19.4321	1.86047	27.4511
3	10:33:00	33.9258	3.15315	23.1595
3	10:38:00	29.8748	1.56951	21.9743
3	10:43:00	20.6801	4.47059	29.3747
3	10:48:00	20.6409	3.06604	28.7317
3	10:53:00	19.755	4.20561	27.1679
3	10:58:00	24.9003	9.85577	33.9547
3	11:03:00	38.0231	3.05882	26.2964
3	11:08:00	40.5829	11.7166	35.098
3	11:13:00	29.0903	1.41509	23.1647
3	11:18:00	17.76	2.38663	25.1924
3	11:23:00	22.2857	8.47458	32.2604
3	11:28:00	22.1604	9.06863	34.5753
3	11:33:00	23.1262	8.15348	31.7593
3	11:38:00	16.507	0.224215	18.986
3	11:43:00	19.4833	0.886918	20.947
3	11:48:00	18.597	3.81166	26.6813
3	11:53:00	16.2119	0.877193	22.4812
3	11:58:00	26.9871	3.09051	25.1863
4	12:03:00	27.7948	0.220751	17.7935
4	12:08:00	15.933	2.28833	24.6562
4	12:13:00	23.9776	1.53846	22.6585
4	12:18:00	29.2882	0.462963	13.0639
4	12:23:00	20.4479	0.211864	14.3184
4	12:28:00	18.5412	3.91304	23.508
4	12:33:00	19.2333	1.04603	18.0042
4	12:38:00	13.1056	0.598802	14.1799
4	12:43:00	15.9573	0	13.0938
4	12:48:00	15.0462	0.635593	17.5943
4	12:53:00	22.2107	0.414079	14.7144
4	12:58:00	10.2465	0	13.871
4	01:03:00	11.2588	0	13.9092
4	01:08:00	10.8207	0.408163	14.2193
4	01:13:00	13.1144	0.204918	12.098
4	01:18:00	10.5479	0	15.186
4	01:23:00	11.6161	0	15.2048
4	01:28:00	11.9742	0	13.8277
4	01:33:00	12.2172	0	13.2814
4	01:38:00	21.1106	0	14.5862
4	01:43:00	20.8972	0	13.2665
4	01:48:00	10.7088	0	15.7715
4	01:53:00	11.4687	0	15.8939
4	01:58:00	14.0372	0	18.0947
4	02:03:00	14.3163	0.865801	18.7764
4	02:08:00	13.6157	0	19.2089
4	02:13:00	26.4837	0	16.8464
4	02:18:00	14.1609	0	13.8852
4	02:23:00	16.6308	0.622407	14.9711
4	02:28:00	30.049	0.396825	13.6254
4	02:33:00	25.1507	0	15.6259
4	02:38:00	14.8308	1.0989	22.1245
4	02:43:00	14.8446	0.43956	21.8043
4	02:48:00	14.2567	0.440529	21.388
4	02:53:00	14.6575	1.10375	21.6249
4	02:58:00	15.0333	0.437637	20.2669
4	03:03:00	25.1041	0.212766	17.8008
4	03:08:00	14.4778	0	15.7311
4	03:13:00	24.6162	0.622407	17.9034
4	03:18:00	14.0843	0.428266	18.9705
4	03:23:00	16.812	0.643777	20.9311
4	03:28:00	13.3106	0.210526	15.9916
4	03:33:00	11.1018	0	15.5864
4	03:38:00	27.0738	0.3861	11.5408
4	03:43:00	26.4633	5.26316	23.0332
4	03:48:00	36.8774	3.84615	23.5666
4	03:53:00	27.3377	5.34351	27.1158
4	03:58:00	37.2034	5.37634	24.9593
4	04:03:00	25.6595	1.08932	18.2589
4	04:08:00	31.1115	1.92308	20.7439
4	04:13:00	12.6884	0	18.011
4	04:18:00	13.5276	0.4329	19.5712
4	04:23:00	17.4769	2.41758	22.8162
4	04:28:00	16.6399	0	14.9621
4	04:33:00	24.9101	0	18.5472
4	04:38:00	15.5122	0.231481	20.5336
4	04:43:00	32.1624	1.15207	22.7314
4	04:48:00	29.5279	0	16.7181
4	04:53:00	13.0764	0	17.7368
4	04:58:00	22.719	0.441501	18.5896
4	05:03:00	18.7946	1.62037	24.9533
4	05:08:00	25.2531	1.84758	23.7088
4	05:13:00	20.8727	1.87354	22.9432
4	05:18:00	30.161	1.64706	21.8418
4	05:23:00	46.6406	7.34597	30.9005
4	05:28:00	25.7578	1.44578	24.2747
4	05:33:00	19.8758	5.13447	30.5003
4	05:38:00	23.5156	14.1463	35.9229
4	05:43:00	24.5137	16.9533	37.9484
4	05:48:00	22.3504	9.68523	33.9708
4	05:53:00	24.0948	8.69565	35.7684
4	05:58:00	23.8623	2.85036	24.4829
4	06:03:00	35.7497	0	11.4715
4	06:08:00	21.7044	3.89294	24.5358
4	06:13:00	49.9415	4.45205	24.9668
4	06:18:00	28.7405	0.699301	19.37
4	06:23:00	27.8034	0	17.1047
4	06:28:00	20.3061	2.06897	23.7968
4	06:33:00	32.5335	1.77778	21.8764
4	06:38:00	21.8935	2.67857	24.0891
4	06:43:00	34.3167	3.05011	24.5798
4	06:48:00	27.5797	1.41129	14.5691
4	06:53:00	28.2291	1.74672	22.5903
4	06:58:00	39.6994	4.9217	28.1409
4	07:03:00	37.2652	24.4076	47.3815
4	07:08:00	32.464	15.2425	39.7089
4	07:13:00	36.1598	1.06838	19.9452
4	07:18:00	27.3645	0.222222	19.1258
4	07:23:00	17.7992	2.9148	24.2024
4	07:28:00	30.8647	14.966	39.0267
4	07:33:00	34.3736	2.18341	20.2068
4	07:38:00	19.3915	2.331	24.7949
4	07:43:00	22.2606	6.63507	31.1498
4	07:48:00	50.0158	7.50751	29.1921
4	07:53:00	19.4311	3.7296	26.2305
4	07:58:00	21.4613	1.38249	24.1226
4	08:03:00	20.1354	0.223214	18.9209
4	08:08:00	53.7038	0.649351	16.6824
4	08:13:00	33.3537	1.83066	20.7679
4	08:18:00	41.6164	3.19635	24.7759
4	08:23:00	37.4107	1.97802	20.0536
4	08:28:00	57.633	0.649351	15.7557
4	08:33:00	40.3218	2.89855	21.5353
4	08:38:00	35.0589	1.9802	20.4736
4	08:43:00	46.9224	2.7088	21.5449
4	08:48:00	24.9266	0	13.775
4	08:53:00	33.4959	0.414938	13.8132
4	08:58:00	42.2669	1.75439	18.8214
4	09:03:00	19.294	1.57658	21.6375
4	09:08:00	17.0568	0.877193	16.7583
4	09:13:00	33.6986	1.74292	17.5978
4	09:18:00	20.6935	6.35294	27.064
4	09:23:00	23.5193	5.12821	26.2447
4	09:28:00	25.1655	2.1978	18.1229
4	09:33:00	20.8162	2.20751	19.5815
4	09:38:00	33.4116	1.72786	18.4327
4	09:53:00	54.6085	8.31169	28.2181
4	09:58:00	17.8085	0	9.21169
4	10:03:00	31.8511	0.208333	15.7183
4	10:08:00	20.1011	4.72103	24.4226
4	10:13:00	23.249	0.842105	14.3484
4	10:18:00	17.4054	0.884956	17.5449
4	10:23:00	12.8204	0.21978	16.5063
4	10:28:00	14.591	0.890869	16.3132
4	10:33:00	12.9929	0	12.6601
4	10:38:00	13.1128	0	16.2497
4	10:43:00	17.0434	2.77136	22.9162
4	10:48:00	17.3579	3.27869	26.4141
4	10:53:00	24.8181	13.253	36.3501
4	10:58:00	26.7315	25.122	42.5674
4	11:03:00	40.9607	1.4862	16.1269
4	11:08:00	29.8424	0	13.1242
4	11:13:00	18.0286	0.464037	21.0005
4	11:18:00	18.7635	2.09302	26.1744
4	11:23:00	17.4295	3.21839	26.2795
4	11:28:00	52.4729	10.7551	31.3971
4	11:33:00	29.1761	0	11.1009
4	11:38:00	20.3413	0.228833	19.7708
4	11:43:00	18.5376	2.04082	23.1034
4	11:48:00	15.8165	2.0316	23.6971
4	11:53:00	16.2712	1.1236	21.3183
4	11:58:00	17.7382	3.65297	25.2809
4	12:03:00	38.2711	0.894855	19.1188
4	12:08:00	30.5265	1.84758	21.502
4	12:13:00	41.7265	1.90275	17.4249
4	12:18:00	54.2443	10.1124	30.2416
4	12:23:00	34.2022	40	55.3393
4	12:28:00	40.7493	45.8937	64.2363
4	12:33:00	43.5317	48.301	68.4327
4	12:38:00	50.6766	56.391	81.7807
4	12:43:00	75.962	49.2754	79.1442
4	12:48:00	25.3617	14.8325	34.5558
4	12:53:00	26.6899	22.7273	41.571
4	12:58:00	26.9899	24.8815	41.2377
4	01:03:00	34.7753	41.2322	52.7708
4	01:08:00	79.6302	32.8767	62.7178
4	01:13:00	45.4839	63.8889	74.9346
4	01:18:00	48.7675	71.9794	81.4026
4	01:23:00	73.4679	63	77.5072
4	01:28:00	49.2451	7.36607	24.419
4	01:33:00	33.8691	38.9578	53.4105
4	01:38:00	43.7012	58.6294	72.5685
4	01:43:00	40.0199	54.1562	65.7261
4	01:48:00	44.8083	54.798	70.9759
4	01:53:00	52.1166	65.0259	85.3642
4	01:58:00	53.2481	67.9045	85.3341
4	02:03:00	51.84	67.4667	82.6846
4	02:08:00	77.6495	43.2161	66.7343
4	02:13:00	68.2053	24.878	43.7126
4	02:18:00	65.5249	3.13901	22.6464
4	02:23:00	41.4412	3.61991	25.0335
4	02:28:00	42.6117	1.47783	16.1373
4	02:33:00	32.0418	29.5943	45.0671
4	02:38:00	33.1747	22.1968	40.6717
4	02:43:00	36.3772	28.7671	46.9256
4	02:48:00	57.5866	15.8837	37.4412
4	02:53:00	55.5615	48.1959	78.8097
4	02:58:00	55.0504	14.2191	34.5424
4	03:03:00	33.8443	34.5499	47.5273
4	03:08:00	48.771	10.3604	30.1874
4	03:13:00	25.1856	7.23982	30.0491
4	03:18:00	26.4396	10.6576	31.9546
4	03:23:00	17.7555	1.13379	22.7585
4	03:28:00	21.491	3.15315	25.0203
4	03:33:00	52.2078	6.68151	26.8561
4	03:38:00	29.4733	18.3295	38.7345
4	03:43:00	27.8682	14.3182	36.4457
4	03:48:00	21.2551	7.87746	29.0235
4	03:53:00	32.3092	3.54167	22.0121
4	03:58:00	17.2051	0.190114	10.5686
4	04:03:00	8.18703	0	7.17416
4	04:08:00	10.7743	0	9.92103
4	04:13:00	14.8103	0	13.2787
4	04:18:00	23.6788	0	14.7439
4	04:23:00	40.4434	3.64583	20.2114
4	04:28:00	28.6142	11.4865	35.2535
4	04:33:00	21.761	5.36082	25.7455
4	04:38:00	22.49	1.91489	21.1692
4	04:43:00	15.7549	1.0917	18.5708
4	04:48:00	18.5002	1.33333	20.6869
4	04:53:00	32.0763	1.2848	17.3242
4	04:58:00	27.0059	0	12.4903
4	05:03:00	40.8256	1.55902	21.5167
4	05:08:00	22.5179	3.13253	29.5025
4	05:13:00	52.7821	12.6794	34.5558
4	05:18:00	22.5031	1.88235	21.7312
4	05:23:00	30.0212	23.5732	42.347
4	05:28:00	37.9243	34.1026	51.428
4	05:33:00	44.5253	50.8021	65.2524
4	05:38:00	72.5995	42.132	56.5082
4	05:43:00	30.6067	0.235849	14.8146
4	05:48:00	72.63	0.293255	15.7219
4	05:53:00	56.3769	13.3333	42.8062
4	05:58:00	42.7641	8.25472	28.9071
4	06:03:00	28.3055	17.7986	37.4333
4	06:08:00	31.6993	28.4382	42.8139
4	06:13:00	34.4813	28.2407	46.7982
4	06:18:00	32.3786	24.9417	42.4622
4	06:23:00	44.4467	5.78512	23.8969
4	06:28:00	31.0284	4.45434	27.4441
4	06:33:00	26.0117	11.5646	33.099
4	06:38:00	64.4084	15.4762	35.0325
4	06:43:00	25.7824	8.94118	36.2558
4	06:48:00	43.624	9.42529	29.2043
4	06:53:00	24.7461	0.675676	20.8331
4	06:58:00	39.0031	2.97483	23.4444
4	07:03:00	22.1934	9.24171	31.6186
4	07:08:00	19.9794	2.7972	26.2646
4	07:13:00	49.3219	9.31818	30.1222
4	07:18:00	22.0689	3.27103	26.2412
4	07:23:00	23.7061	12.619	33.3524
4	07:28:00	17.4378	1.36986	21.9222
4	07:33:00	21.3467	1.80995	24.2759
4	07:38:00	23.2436	4.65116	28.1999
4	07:43:00	48.088	21.0402	42.1565
4	07:48:00	42.9631	1.10619	19.1649
4	07:53:00	18.8475	1.65485	24.0692
4	07:58:00	56.3569	3.57942	24.1635
4	08:03:00	44.3693	3.18907	23.608
4	08:08:00	17.5722	1.41509	23.4593
4	08:13:00	41.8667	0.724638	14.2415

## Sheet: CA10
ICU Day #	Time	SDNN	pNN50	rMSSD
1	02:22:00	25.2097	0.148588	13.7011
1	02:27:00	28.5312	0.720461	15.4845
1	02:32:00	23.7839	0	12.7728
1	02:37:00	24.0166	0.759878	15.553
1	02:42:00	26.1538	1.443	17.274
1	02:47:00	30.0659	1.07914	16.1753
1	02:52:00	32.7581	0.887574	16.0885
1	02:57:00	32.169	1.04478	16.7211
1	03:02:00	33.7778	1.52207	17.5782
1	03:07:00	32.5578	1.53846	18.3209
1	03:12:00	31.3841	0.933126	17.1674
1	03:17:00	25.7207	0.42735	14.2201
1	03:22:00	37.1963	1.5873	20.7124
1	03:27:00	36.738	2.94574	20.0909
1	03:32:00	34.2517	2.28311	19.0234
1	03:37:00	37.4475	2.03762	21.4742
1	03:42:00	35.858	2.24	20.908
1	03:47:00	46.619	2.53411	20.3639
1	03:52:00	19.428	1.25348	15.9833
1	03:57:00	24.0119	4	20.5524
1	04:02:00	31.3531	2.18069	21.0314
1	04:07:00	27.4238	0.744048	15.5869
1	04:12:00	13.6161	0.541516	10.7482
1	04:17:00	8.87805	0	8.95759
1	04:27:00	16.6276	2.40385	18.389
1	04:32:00	27.4979	0.282486	14.4128
1	04:37:00	21.1166	0.139276	12.1495
1	04:42:00	29.8626	0.145138	14.2138
1	04:47:00	35.6008	0.397351	9.83896
1	04:52:00	20.9431	0.867052	13.6682
1	04:57:00	29.8363	0.592593	15.5523
1	05:02:00	35.212	1.59292	18.4251
1	05:07:00	16.6257	0.724638	13.5279
1	05:12:00	19.0156	0.823723	14.2281
1	05:17:00	43.5507	0.746269	13.8323
1	05:22:00	18.991	0.664894	9.12326
1	05:27:00	5.24852	0.265252	6.75764
1	05:32:00	5.5175	0	6.01098
1	05:37:00	7.9025	0.879397	9.7486
1	05:42:00	11.7032	0.266667	7.59509
1	05:47:00	11.3156	0	5.75979
1	05:52:00	18.4469	0.316957	9.52234
1	05:57:00	17.0356	0.660066	10.4499
1	06:02:00	21.0251	0	9.71871
1	06:07:00	21.6603	0	9.41877
1	06:12:00	10.907	0	8.04565
1	06:17:00	20.839	0.468019	12.5679
1	06:22:00	10.864	0	10.1771
1	06:27:00	11.5498	0	11.299
1	06:32:00	14.6988	0	11.2433
1	06:37:00	25.7933	0	13.1746
1	06:42:00	17.5197	0.181159	13.848
1	06:47:00	13.9232	0	9.98925
1	06:52:00	15.5834	0	11.4076
1	06:57:00	20.1007	0	13.5516
1	07:02:00	23.1957	0.195695	14.9813
1	07:07:00	23.2857	0.206186	18.9871
1	07:12:00	18.8372	0.83682	19.9615
1	07:17:00	19.1396	2.07039	20.6623
1	07:22:00	24.2235	3.08642	22.9854
1	07:27:00	30.5103	2.04918	21.5984
1	07:32:00	36.7841	2.87474	22.7952
1	07:37:00	41.3983	4.71311	26.4091
1	07:42:00	23.7144	1.42276	20.5517
1	07:47:00	23.4561	1.62933	19.6921
1	07:52:00	23.6619	1.05708	21.3379
1	07:57:00	38.7612	0.603622	18.1281
1	08:02:00	22.7104	2.59179	22.5754
1	08:07:00	32.4252	6.56455	29.4522
1	08:12:00	55.6064	5.90551	26.8305
1	08:17:00	40.2054	13.6268	36.7337
1	08:22:00	26.3222	4.06852	24.7838
1	08:27:00	24.0934	5.42299	27.0691
1	08:32:00	29.9383	10.0877	32.5393
1	08:37:00	25.0646	7.25275	29.121
1	08:42:00	34.4281	13.1004	36.0359
1	08:47:00	32.5445	13.0435	35.0443
1	08:52:00	37.3153	8.97704	29.5989
1	08:57:00	46.7782	1.48976	18.7028
1	09:02:00	18.8407	1.13852	17.1468
1	09:07:00	24.5255	1.60643	19.6385
1	09:12:00	23.585	3.27198	22.5637
1	09:17:00	27.0535	4.3299	25.6093
1	09:22:00	36.6305	4.99002	25.5844
1	09:27:00	26.949	1.21457	20.9631
1	09:32:00	23.8086	5.42797	26.826
1	09:37:00	24.5272	5.26316	26.647
1	09:42:00	28.3157	7.98319	29.208
1	09:47:00	23.8856	6.06695	28.8676
1	09:52:00	28.1224	5.59006	28.4419
1	09:57:00	28.6168	5.31697	26.5379
1	10:02:00	36.5075	7.07071	29.6206
1	10:07:00	38.5965	9.31559	30.517
1	10:12:00	25.2304	5.25292	25.6914
1	10:17:00	25.7011	2.94118	23.6789
1	10:22:00	27.6638	2.92398	23.7124
1	10:27:00	27.9367	3.49515	23.5637
1	10:32:00	27.7164	4.09357	23.4957
1	10:37:00	26.1847	2.55403	24.5977
1	10:42:00	24.0344	2.77778	23.955
1	10:47:00	22.1956	2.56917	23.3346
1	10:52:00	25.4322	5.36779	26.1198
1	10:57:00	31.7337	5.11811	26.0828
1	11:02:00	33.1256	4.23077	25.0906
1	11:07:00	35.1829	2.9304	22.3381
1	11:12:00	30.964	2.6616	23.6528
1	11:17:00	31.6359	7.57576	28.4616
1	11:22:00	18.144	0.900901	17.4348
1	11:27:00	20.431	1.4652	19.34
1	11:32:00	23.7617	2.06767	19.9126
1	11:37:00	21.3824	3.21361	21.4555
1	11:42:00	25.4089	1.69492	21.3869
1	11:47:00	29.0815	3.18949	22.6062
1	11:52:00	25.7608	2.61682	22.9581
1	11:57:00	22.3571	2.09924	23.0207
2	12:02:00	33.4443	3.18949	22.6009
2	12:07:00	24.1143	1.88324	21.3446
2	12:12:00	35.9853	7.02403	27.8257
2	12:17:00	35.1927	1.3289	18.0011
2	12:22:00	27.4488	3.88007	24.8753
2	12:27:00	34.4671	2.31788	19.4276
2	12:32:00	31.7888	1.39373	19.8335
2	12:37:00	22.2996	1.79533	19.6252
2	12:42:00	22.7367	1.8018	20.1529
2	12:47:00	22.8141	1.8315	21.2268
2	12:52:00	21.6199	1.30841	21.7651
2	12:57:00	24.9233	4.6729	23.2686
2	01:02:00	39.8717	5.51601	24.6484
2	01:07:00	26.4022	4.18182	24.7965
2	01:12:00	24.151	3.35196	23.7604
2	01:17:00	33.1129	5.54529	27.2653
2	01:22:00	29.5124	2.49554	20.1867
2	01:27:00	26.1652	5.10018	25.1804
2	01:32:00	39.7371	5.9034	28.2934
2	01:37:00	30.7637	7.25953	27.2692
2	01:42:00	27.1428	3.48624	22.5077
2	01:47:00	30.2068	6.1706	26.764
2	01:52:00	29.2836	6.19308	25.3028
2	01:57:00	27.5268	7.38007	27.8806
2	02:02:00	29.099	4.8913	24.3144
2	02:07:00	23.3572	3.30882	23.8278
2	02:12:00	35.8966	8.59232	29.5636
2	02:17:00	22.3481	2.78746	21.8248
2	02:22:00	21.3853	1.38889	18.4752
2	02:27:00	21.9747	1.04895	18.5849
2	02:32:00	32.588	7.77385	27.6577
2	02:37:00	48.5191	3.82696	23.2105
2	02:42:00	30.2838	2.10697	20.5089
2	02:47:00	21.529	1.20069	18.1868
2	02:52:00	23.804	1.60714	20.6495
2	02:57:00	20.0428	2.1978	23.4841
2	03:02:00	27.2831	6.98529	28.1069
2	03:07:00	26.6637	6.71642	27.7322
2	03:12:00	24.1844	6.33147	27.7686
2	03:17:00	27.3417	7.1028	30.3913
2	03:22:00	33.7065	6.94698	28.2128
2	03:27:00	30.6517	5.7554	27.072
2	03:32:00	20.7656	2.40642	22.3114
2	03:37:00	23.4244	2.09059	20.6433
2	03:42:00	31.4924	4.64286	24.9525
2	03:47:00	32.2299	5.48673	26.1589
2	03:52:00	25.8288	4.7619	25.7096
2	03:57:00	31.2441	6.22711	27.3574
2	04:02:00	38.6854	6.89655	27.8216
2	04:07:00	29.9197	8.62385	30.9156
2	04:12:00	46.6817	9.66608	31.163
2	04:17:00	50.1745	9.40171	30.6627
2	04:22:00	31.4722	4.91284	22.1288
2	04:27:00	28.3676	2.67717	21.1969
2	04:32:00	28.9764	5.51181	25.9511
2	04:37:00	29.1361	2.73038	23.1546
2	04:42:00	34.2433	5.47945	25.3955
2	04:47:00	28.8968	7.09343	27.3205
2	04:52:00	30.2983	5.20134	23.7323
2	04:57:00	32.1492	5.51724	26.8944
2	05:02:00	24.1776	6.33562	26.8369
2	05:07:00	24.6306	5.52677	25.6885
2	05:12:00	31.7269	6.91489	28.4084
2	05:17:00	29.5067	11.9705	33.5991
2	05:22:00	31.3058	12.1723	36.2778
2	05:27:00	34.3872	13.4078	34.3408
2	05:32:00	35.8262	14.9533	37.3043
2	05:37:00	37.9964	16.2011	36.4879
2	05:42:00	31.2672	8.95795	31.2583
2	05:47:00	30.5579	6.65468	27.8599
2	05:52:00	37.3449	9.32358	32.7088
2	05:57:00	30.5267	11.257	34.5164
2	06:02:00	37.045	14.5038	36.1253
2	06:07:00	36.5478	14.4213	37.5638
2	06:12:00	36.6173	11.9626	34.5195
2	06:17:00	39.4762	15.0838	36.7288
2	06:22:00	37.6159	13.3459	37.0572
2	06:27:00	38.3385	12.1771	34.1596
2	06:32:00	42.9431	16.6667	38.2054
2	06:37:00	36.9032	13.1238	35.6678
2	06:42:00	24.8532	5.13274	24
2	06:47:00	24.8224	3.36283	22.6399
2	06:52:00	30.8985	8.03738	28.5526
2	06:57:00	37.7082	9.02394	30.8275
2	07:02:00	30.011	7.88991	28.5662
2	07:07:00	32.6063	10.7345	33.4655
2	07:12:00	29.8747	7.89474	30.5479
2	07:17:00	29.3835	10.586	33.2115
2	07:22:00	31.5475	13.0435	34.4875
2	07:27:00	35.3757	16.4436	39.1559
2	07:32:00	46.3548	15.9555	39.7514
2	07:37:00	45.5252	15.9176	37.0896
2	07:42:00	40.0952	7.6087	28.5149
2	07:47:00	32.7895	7.77385	27.4216
2	07:52:00	32.1558	8.4991	29.5676
2	07:57:00	35.364	12.523	33.3031
2	08:02:00	32.8234	11.7864	32.4626
2	08:07:00	32.3683	4.48276	22.3896
2	08:12:00	34.3084	2.22222	18.2907
2	08:17:00	20.9399	2.6455	15.2042
2	08:22:00	31.458	0.429185	16.3201
2	08:27:00	19.7303	0.165563	15.7228
2	08:32:00	24.6183	2.74914	22.5568
2	08:37:00	25.2773	2.81195	24.0445
2	08:42:00	29.5304	6.62021	27.7691
2	08:47:00	27.0243	3.98671	24.3321
2	08:52:00	25.4913	3.44828	23.0621
2	08:57:00	23.8824	2.53807	20.8438
2	09:02:00	25.4854	2.21843	21.215
2	09:07:00	25.8484	3.3101	25.0212
2	09:12:00	27.2919	6.77362	27.5601
2	09:17:00	25.3151	5.05415	26.3495
2	09:22:00	29.5471	7.31261	29.6406
2	09:27:00	33.0914	7.80399	29.1986
2	09:32:00	32.8798	9.02394	31.9299
2	09:37:00	28.6023	3.73665	24.4908
2	09:42:00	28.4828	5.02693	26.0853
2	09:47:00	31.3423	6.28366	27.1875
2	09:52:00	27.6758	2.89331	23.9541
2	09:57:00	35.0798	7.18232	28.9708
2	10:02:00	56.5139	9.68858	30.4685
2	10:07:00	32.7832	5.44218	27.2574
2	10:12:00	27.416	6.29496	27.7564
2	10:17:00	34.5503	8.79713	29.7832
2	10:22:00	29.987	7.53676	30.7016
2	10:27:00	36.1314	7.77202	29.3101
2	10:32:00	47.2812	9.00621	30.8923
2	10:37:00	27.5713	0.153846	16.5327
2	10:42:00	21.2367	0.841751	18.5741
2	10:47:00	23.905	2.53807	21.9249
2	10:52:00	28.0211	4.1868	22.9799
2	10:57:00	27.5782	1.79445	21.1191
2	11:02:00	30.4999	6.52174	27.3102
2	11:07:00	51.159	15.8703	39.7329
2	11:12:00	35.7898	3.86152	21.7498
2	11:17:00	29.2545	0	12.3519
2	11:22:00	28.7318	0.528402	13.4068
2	11:27:00	23.2203	1.04322	17.963
2	11:32:00	25.9057	1.49502	18.195
2	11:37:00	29.8545	0.460829	16.612
2	11:42:00	22.9966	1.47783	19.1127
2	11:47:00	25.3937	2.48344	21.0958
2	11:52:00	22.8955	2.88136	22.1698
2	11:57:00	29.3529	4.66321	26.3742
2	12:02:00	27.4583	5.79965	26.8197
2	12:07:00	39.0444	7.89022	27.5619
2	12:12:00	34.9863	5.6042	28.2039
2	12:17:00	39.4926	7.66488	30.3252
2	12:22:00	26.1279	3.61446	24.301
2	12:27:00	27.3192	4.29553	23.9082
2	12:32:00	31.294	6.92718	26.1706
2	12:37:00	36.5773	7.69231	29.4493
2	12:42:00	39.9236	9.00901	31.7122
2	12:47:00	43.9372	9.04348	30.6316
2	12:52:00	36.8583	6.19902	25.0993
2	12:57:00	39.4641	7.97872	28.7794
2	01:02:00	43.6697	8.34813	30.3893
2	01:07:00	33.1835	10	31.7719
2	01:12:00	41.6107	13.8376	37.4887
2	01:17:00	43.2011	10.8696	33.8881
2	01:22:00	39.8886	12.0996	33.5683
2	01:27:00	42.8942	14.5191	37.3978
2	01:32:00	47.5714	8.40336	28.9263
2	01:37:00	36.3368	9.3913	31.2272
2	01:42:00	35.669	10.7664	33.3843
2	01:47:00	27.0833	3.90764	25.1653
2	01:52:00	23.3783	4.29338	22.869
2	01:57:00	27.0773	5.10018	26.2458
2	02:02:00	36.7407	9.62264	30.5917
2	02:07:00	32.7805	12.0155	33.3197
2	02:12:00	32.615	14.7705	37.1401
2	02:17:00	36.5397	22.1328	46.3541
2	02:22:00	49.5362	22.1774	47.5082
2	02:27:00	43.9695	21.501	42.6498
2	02:32:00	57.8894	23.8748	48.1992
2	02:37:00	41.7402	16.499	38.6692
2	02:42:00	39.8436	11.5789	34.3293
2	02:47:00	19.3761	0.308166	14.6856
2	02:52:00	23.9274	1.18519	14.8154
2	02:57:00	11.603	0	6.08079
2	03:02:00	12.3837	0	5.9837
2	03:07:00	7.64477	0	5.97901
2	03:12:00	7.13846	0	6.0757
2	03:17:00	10.01	0	6.20801
2	03:22:00	14.9751	0.2442	7.45912
2	03:27:00	13.1276	0	7.3806
2	03:32:00	16.2134	0	7.21911
2	03:37:00	14.5709	0	8.4402
2	03:42:00	19.9701	0	7.41193
2	03:47:00	19.7361	0	8.89067
2	03:52:00	24.2034	0	8.67552
2	03:57:00	33.1981	0.278164	11.6203
2	04:02:00	22.6062	0	13.5178
2	04:07:00	31.4695	0.149254	12.907
2	04:12:00	39.2632	0.137552	13.1925
2	04:17:00	24.8636	0	14.9588
2	04:22:00	28.2164	0.306748	16.6789
2	04:27:00	28.6379	1.61031	19.2216
2	04:32:00	27.1446	0	10.8065
2	04:37:00	24.559	0	8.25024
2	04:42:00	30.6409	0	9.05916
2	04:47:00	21.7154	0	9.81416
2	04:52:00	26.0961	0.302572	11.8977
2	04:57:00	33.8106	0	12.381
2	05:02:00	32.2511	0	12.6436
2	05:07:00	23.5514	0	10.0103
2	05:12:00	26.6865	0.490998	10.0954
2	05:17:00	29.1858	0.537634	15.6081
2	05:22:00	26.3186	0.490196	17.5014
2	05:27:00	33.5191	1.81818	21.1385
2	05:32:00	32.2177	2.20339	22.4348
2	05:37:00	34.1793	4.34028	23.8654
2	05:42:00	48.7804	0.801282	16.5545
2	05:47:00	33.1747	3.24074	21.6937
2	05:52:00	30.3264	0	12.1692
2	05:57:00	26.617	0.168919	14.847
2	06:02:00	29.3459	1.44	16.7565
2	06:07:00	24.7544	0	11.3478
2	06:12:00	17.1474	0	9.18628
2	06:17:00	15.6287	0.136612	9.15202
2	06:22:00	11.8921	0.551724	10.0361
2	06:27:00	30.7021	0	7.87689
2	06:32:00	16.0637	0	12.0673
2	06:37:00	22.9543	0.163666	15.5215
2	06:42:00	23.8176	0	15.4995
2	06:47:00	26.1799	1.83028	19.922
2	06:52:00	31.6996	5.20833	26.7789
2	06:57:00	40.9444	6.14334	24.2625
2	07:02:00	47.3595	1.04012	15.2701
2	07:07:00	37.2095	9.17431	31.629
2	07:12:00	48.4351	22.7184	45.7166
2	07:17:00	57.1174	30.3279	57.2461
2	07:22:00	48.9189	3.93443	23.6011
2	07:27:00	40.8259	8.58586	27.4903
2	07:32:00	60.7344	23.2381	44.5312
2	07:37:00	69.3854	13.9293	35.5944
2	07:42:00	41.2095	8.97436	29.8234
2	07:47:00	41.1481	2.52525	17.8207
2	09:07:00	33.5127	10.3286	32.5954
2	09:12:00	39.2938	21.3542	43.3282
2	09:17:00	40.7596	17.0455	41.2267
2	09:22:00	45.1888	21.6783	46.55
2	09:27:00	49.1325	15.099	34.9098
2	09:32:00	24.6137	3.13808	22.1006
2	09:37:00	32.9776	2.78746	21.1133
2	09:42:00	20.6723	1.54374	17.7066
2	09:47:00	25.5013	3.02491	19.8672
2	09:52:00	32.9852	11.2381	36.2123
2	09:57:00	33.6265	17.0254	40.5998
2	10:02:00	39.4683	28.0738	51.6406
2	10:07:00	42.2702	33.4034	59.1367
2	10:12:00	55.2033	32.4582	64.1299
2	10:17:00	46.7228	34.4754	59.91
2	10:22:00	43.6035	38.4289	62.2543
2	10:27:00	46.3461	39.4209	66.0863
2	10:32:00	48.4601	37.4429	66.7809
2	10:37:00	47.8353	40.38	64.887
2	10:42:00	42.8992	35.6808	58.3491
2	10:47:00	45.9841	37.2685	62.6123
2	10:52:00	41.7651	23.5669	49.2326
2	10:57:00	30.8373	9.92218	33.334
2	11:02:00	29.46	12.2093	33.7009
2	11:07:00	35.5873	12.1704	35.0216
2	11:12:00	39.1053	23.8776	47.0283
2	11:17:00	39.7867	30.1255	53.0193
2	11:22:00	42.7135	33.1915	56.9452
2	11:27:00	47.1354	34.0708	61.172
2	11:32:00	47.1399	31.25	54.9269
2	11:37:00	47.8386	29.4737	55.9651
2	11:42:00	48.8303	30.8824	54.4824
2	11:47:00	46.4239	34.1772	59.1564
2	11:52:00	44.1289	33.1878	55.9363
2	11:57:00	46.9219	31.4286	57.2114
3	12:02:00	52.652	14.7705	40.383
3	12:07:00	42.8072	10.0569	31.3366
3	12:12:00	31.6985	9.98185	32.7356
3	12:17:00	41.9128	28.5714	49.1593
3	12:22:00	38.2012	14.684	36.1344
3	12:27:00	42.5566	20.6831	42.8325
3	12:32:00	38.3816	16.946	39.8567
3	12:37:00	39.634	15.9475	39.1811
3	12:42:00	38.5654	17.9924	39.4077
3	12:47:00	38.5003	18.4557	40.4539
3	12:52:00	38.8275	19.1571	40.1377
3	12:57:00	41.994	14.781	34.5025
3	01:02:00	35.0183	19.0566	40.1702
3	01:07:00	39.7466	20.6831	41.9618
3	01:12:00	37.6371	25.3438	46.6355
3	01:17:00	39.2087	31.8637	47.8206
3	01:22:00	42.8067	29.5547	53.4018
3	01:27:00	43.9607	31.3525	53.0709
3	01:32:00	41.9713	12.9825	32.9593
3	01:37:00	28.4958	12.6984	31.3316
3	01:42:00	30.7999	11.5174	33.2955
3	01:47:00	35.6873	19.9255	39.3072
3	01:52:00	33.8447	12.3862	33.8172
3	01:57:00	27.3712	9.319	28.5506
3	02:02:00	28.1687	8.58676	29.6759
3	02:07:00	34.9032	11.413	33.5235
3	02:12:00	43.9865	21.0626	42.4981
3	02:17:00	39.5133	23.5521	41.8359
3	02:22:00	37.1417	25.2964	45.2562
3	02:27:00	38.3484	24.4489	48.6054
3	02:32:00	40.3485	27.4747	50.2644
3	02:37:00	43.5816	27.3101	54.4569
3	02:42:00	41.3667	10.9339	32.7498
3	02:47:00	39.2678	25.8427	46.7976
3	02:52:00	30.5968	8.69565	32.029
3	02:57:00	25.8783	4.7619	26.3045
3	03:02:00	25.7432	6.2963	27.7321
3	03:07:00	34.0945	11.8299	32.3785
3	03:12:00	38.0903	13.7476	34.651
3	03:17:00	42.3001	16.4773	39.2969
3	03:22:00	54.1542	19.3916	40.383
3	03:27:00	44.5321	18.2857	41.578
3	03:32:00	49.3344	21.6319	44.0266
3	03:37:00	34.0738	21.0526	41.2499
3	03:42:00	35.2739	23.9216	43.3557
3	03:47:00	35.7222	24.4048	44.0707
3	03:52:00	75.8722	12.5217	34.5602
3	03:57:00	23.089	2.44957	16.1748
3	04:02:00	29.0129	4.29594	22.1946
3	04:07:00	22.2608	0.938086	14.3878
3	04:12:00	27.0095	0.904977	17.4432
3	04:17:00	29.2695	1.1236	16.8445
3	04:22:00	25.95	2.83186	23.359
3	04:27:00	29.3582	11.0057	32.663
3	04:32:00	34.6805	18.5328	39.1335
3	04:37:00	33.5772	15.1229	36.6276
3	04:42:00	29.0832	6.6055	28.1751
3	04:47:00	28.9595	5.86081	28.9377
3	04:52:00	28.005	5.67766	27.5814
3	04:57:00	25.0106	5.53506	26.1723
3	05:02:00	29.5345	8.88889	30.0479
3	05:07:00	34.095	10.4869	31.8668
3	05:12:00	35.8676	14.794	34.9227
3	05:17:00	33.5927	12.0818	32.1594
3	05:22:00	35.4821	14.2586	35.2218
3	05:27:00	39.511	14.2857	34.1608
3	05:32:00	37.6758	14.0187	35.3482
3	05:37:00	37.4708	5.98706	24.0323
3	05:42:00	23.3898	2.26876	21.854
3	05:47:00	24.5038	2.76243	24.4766
3	05:52:00	28.7865	7.94824	30.2595
3	05:57:00	38.0369	10.7527	32.8472
3	06:02:00	31.0774	4.68227	22.9398
3	06:07:00	37.98	4.18006	23.0777
3	06:12:00	21.0856	3.01418	23.7026
3	06:17:00	23.8172	4.24779	25.1928
3	06:22:00	21.0556	2.13144	22.5494
3	06:27:00	21.2448	2.35507	23.823
3	06:32:00	29.0397	6.04396	28.431
3	06:37:00	30.7374	4.92701	25.3489
3	06:42:00	29.3961	7.49543	27.8602
3	06:47:00	27.8733	5.77281	29.2221
3	06:52:00	27.3541	7.49064	28.8049
3	06:57:00	28.3933	9.6475	30.3156
3	07:02:00	36.5172	8.80734	30.5603
3	07:07:00	27.0601	6.41509	28.0657
3	07:12:00	29.8358	9.2803	29.8237
3	07:17:00	32.51	3.61011	23.0698
3	07:22:00	27.0117	4.41989	26.1459
3	07:27:00	32.6614	6.48649	27.2195
3	07:32:00	37.2497	6.19469	26.4175
3	07:37:00	38.908	6.07639	25.4602
3	07:42:00	33.0956	6.03448	25.5175
3	07:47:00	33.6538	7.31261	28.6919
3	07:52:00	35.8133	2.80374	19.1924
3	07:57:00	32.2523	10.5169	31.6649
3	08:02:00	28.0343	4.20315	23.2986
3	08:07:00	27.7668	7.42754	27.5576
3	08:12:00	29.5738	8.94161	29.5702
3	08:17:00	33.1117	6.18182	28.0426
3	08:22:00	64.1529	24.1525	49.9681
3	08:27:00	35.395	8.44156	28.3528
3	08:32:00	31.0069	6.6787	26.57
3	08:37:00	31.9213	8.85122	30.361
3	08:42:00	31.4512	10.7547	33.2274
3	08:47:00	33.5147	10.3774	31.0209
3	08:52:00	31.9112	9.98081	30.9759
3	08:57:00	30.4549	10.1761	30.8421
3	09:02:00	31.7847	15.0198	37.7636
3	09:07:00	33.4694	12.6482	34.5121
3	09:12:00	33.361	12.1807	35.1799
3	09:17:00	36.5605	8.45865	28.5868
3	09:22:00	36.5526	9.54198	30.2539
3	09:27:00	31.6319	8.38095	29.8864
3	09:32:00	28.0751	7.61905	29.69
3	09:37:00	28.6173	7.88462	29.7683
3	09:42:00	31.6793	4.74383	25.8326
3	09:47:00	29.8011	6.29771	27.4204
3	09:52:00	29.5187	8.38095	29.1743
3	09:57:00	33.7736	6.62879	27.5835
3	10:02:00	32.5538	14.3603	35.531
3	10:07:00	36.3265	8.96226	30.94
3	10:12:00	32.2005	10.6322	32.5781
3	10:17:00	35.9115	2.75591	22.4962
3	10:22:00	34.0183	1.75159	17.9766
3	10:27:00	32.0568	0.754148	15.2082
3	10:32:00	32.2408	4.15973	23.891
3	10:37:00	36.5549	8.28221	28.8478
3	10:42:00	38.074	1.65975	16.8725
3	10:47:00	28.5941	5.61798	30.0292
3	10:52:00	34.3051	6.08229	27.3071
3	10:57:00	38.7561	11.3553	33.6811
3	11:02:00	35.9532	14.8148	37.9395
3	11:07:00	35.8602	15.0943	34.5878
3	11:12:00	40.1499	17.4664	40.7937
3	11:17:00	38.5896	18.2879	41.3153
3	11:22:00	38.1253	21.3861	41.7988
3	11:27:00	33.8872	13.1373	37.3171
3	11:32:00	40.8109	16.6337	38.6251
3	11:37:00	40.1332	20.3922	42.4076
3	11:42:00	36.7662	19.4444	39.7085
3	11:47:00	33.307	17.3913	38.1518
3	11:52:00	37.3082	16.0396	39.5443
3	11:57:00	42.6414	20.9393	42.0426
3	12:02:00	39.0638	18.9824	40.0516
3	12:07:00	35.6303	12.1094	36.026
3	12:12:00	27.6942	4.69925	25.5796
3	12:17:00	24.3685	2.52427	24.6841
3	12:22:00	28.7762	7.37864	27.5374
3	12:27:00	33.8963	5.32319	27.6293
3	12:32:00	29.029	6.84411	27.7084
3	12:37:00	32.2348	6.71642	27.6654
3	12:42:00	48.7511	10.9259	33.3369
3	12:47:00	50.976	10.2107	32.3786
3	12:52:00	26.8695	0.848656	17.6208
3	12:57:00	27.4779	1.82724	22.0588
3	01:02:00	34.7394	11.3718	33.1612
3	01:07:00	36.9277	12.9663	35.4451
3	01:12:00	35.5505	13.8182	34.9395
3	01:17:00	52.9214	14.3885	36.6606
3	01:22:00	31.5367	1.95489	18.2639
3	01:27:00	33.7549	0.465116	16.3739
3	01:32:00	26.0349	1.55979	19.004
3	01:37:00	31.152	5.76577	26.7451
3	01:42:00	29.1886	6.61765	28.0546
3	01:47:00	29.1066	10.9023	32.5849
3	01:52:00	30.7192	9.17603	32.3983
3	01:57:00	30.7756	5.33088	28.1884
3	02:02:00	33.3814	6.41026	27.2672
3	02:07:00	25.8266	3.26087	25.0842
3	02:12:00	43.2747	2.71647	21.6582
3	02:17:00	27.8831	3.63951	25.3289
3	02:22:00	25.8739	4.99109	25.3185
3	02:27:00	25.6105	4.09253	25.6425
3	02:32:00	66.2247	4.20032	24.3018
3	02:37:00	42.8211	4.66165	23.1924
3	02:42:00	32.8036	0.692521	15.1345
3	02:47:00	18.8993	0	11.8378
3	02:52:00	19.9759	0.339559	16.1285
3	02:57:00	21.8995	1.96429	22.0985
3	03:02:00	23.1766	3.25497	23.1282
3	03:07:00	27.47	4.92958	25.016
3	03:12:00	20.7298	1.92644	22.1012
3	03:17:00	22.3067	3.07971	23.3213
3	03:22:00	21.0738	2.0073	22.2133
3	03:27:00	22.6598	2.20994	22.8941
3	03:32:00	24.924	0.719424	17.6195
3	03:37:00	22.3025	2.62172	23.1303
3	03:42:00	27.0503	6.50096	28.042
3	03:47:00	28.7349	7.33591	29.1999
3	03:52:00	28.8427	10.1167	34.4256
3	03:57:00	29.1205	12.5984	34.9326
3	04:02:00	37.0542	15.2749	38.8947
3	04:07:00	50.5399	10.2326	30.9694
3	04:12:00	23.2063	3.58974	24.7097
3	04:17:00	39.1395	8.43373	30.8752
3	04:22:00	18.2843	0.880282	18.2872
3	04:27:00	33.8316	5.35714	26.9242
3	04:32:00	34.7167	6.87285	27.303
3	04:37:00	38.9271	8.08436	30.5157
3	04:42:00	30.837	13.5338	35.117
3	04:47:00	31.5404	13.371	35.2374
3	04:52:00	34.9445	9.31099	31.1259
3	04:57:00	25.7208	7.12946	28.1918
3	05:02:00	34.1406	12.1673	33.8694
3	05:07:00	31.7449	8.37989	30.6591
3	05:12:00	33.5583	11.4662	32.2192
3	05:17:00	30.1236	9.07372	30.9975
3	05:22:00	31.5706	8.55513	31.0858
3	05:27:00	28.5069	6.57895	29.9132
3	05:32:00	29.4361	7.59013	30.224
3	05:37:00	31.705	9.8646	30.8999
3	05:42:00	23.849	5.88235	26.2616
3	05:47:00	37.2792	9.05588	32.0327
3	05:52:00	35.7196	9.77011	31.338
3	05:57:00	40.8618	8.72865	28.7051
3	06:02:00	49.3372	15.2098	37.8381
3	06:07:00	30.7254	1.06545	16.7059
3	06:12:00	48.5497	1.2966	18.5881
3	06:17:00	24.8967	1.24334	21.9853
3	06:22:00	30.5933	7.11679	28.5289
3	06:27:00	28.8778	8.36576	29.9894
3	06:32:00	26.8621	4.60405	25.1088
3	06:37:00	28.2686	5.78358	27.5833
3	06:42:00	29.562	4.73485	25.965
3	06:47:00	33.7425	2.72572	20.7341
3	06:52:00	37.6943	11.6319	30.8581
3	06:57:00	35.0512	6.57277	28.1485
3	07:02:00	41.1352	9.60145	30.3563
3	07:07:00	36.7635	14.9057	35.8614
3	07:12:00	40.6391	9.74265	33.0187
3	07:17:00	29.7694	5.48885	27.3921
3	07:22:00	29.3008	5.36013	26.8623
3	07:27:00	31.4746	6.36833	26.3956
3	07:32:00	40.5228	5.59876	26.4522
3	07:37:00	32.6046	2.41935	20.7598
3	07:42:00	32.4922	11.2727	31.9509
3	07:47:00	39.537	10.5263	32.5359
3	07:52:00	40.765	25.9259	44.7768
3	07:57:00	39.8334	26.6533	47.885
3	08:02:00	33.2561	12.6195	33.8852
3	08:07:00	42.4186	15.2964	37.6942
3	08:12:00	37.1227	8.62385	30.7766
3	08:17:00	36.6836	11.2994	33.8166
3	08:22:00	44.2128	9.74265	33.5805
3	08:27:00	33.6446	2.41327	18.8988
3	08:32:00	29.0687	3.18302	20.92
3	08:37:00	26.5708	0.909091	11.8554
3	08:42:00	21.8975	0	8.87304
3	08:47:00	27.6154	0.42796	14.0916
3	08:52:00	45.3784	3.15789	23.6916
3	08:57:00	32.2776	0.753012	16.0481
3	09:02:00	22.4291	0.286123	12.2539
3	09:07:00	21.5582	0	12.5546
3	09:12:00	21.5047	0.146413	12.3549
3	09:17:00	44.9709	5.5	24.9073
3	09:22:00	41.0333	2.76873	21.2447
3	09:27:00	24.1526	0.656814	15.1359
3	09:32:00	22.786	0.434153	12.0932
3	09:37:00	27.1495	1.19225	16.8196
3	09:42:00	25.822	0.69735	14.3594
3	09:47:00	26.0357	0.134228	10.892
3	09:52:00	51.4771	4.21394	23.1978
3	09:57:00	32.5872	8.41121	31.9326
3	10:02:00	34.69	17.6238	39.1417
3	10:07:00	34.8365	18.5484	42.7234
3	10:12:00	32.3671	12.6016	34.8917
3	10:17:00	28.068	12.1457	34.0726
3	10:22:00	24.6933	7.31707	30.3861
3	10:27:00	73.3393	8.30258	29.4501
3	10:32:00	25.51	0.488599	13.9352
3	10:37:00	19.9201	0.650407	15.4339
3	10:42:00	33.0432	1.46104	17.7017
3	10:47:00	24.3109	0.454545	13.0007
3	10:52:00	23.7899	2.31548	16.6051
3	10:57:00	20.8713	0.662252	10.2069
3	11:02:00	13.3598	0	8.05191
3	11:07:00	19.3084	0.135685	8.82577
3	11:12:00	14.9562	0	8.80847
3	11:17:00	21.3018	1.10803	12.5117
3	11:22:00	25.2034	0.443131	12.9245
3	11:27:00	28.8459	0.309119	15.854
3	11:32:00	20.1984	0	12.1585
3	11:37:00	18.8779	0.458716	11.8461
3	11:42:00	18.7806	0.428571	11.9197
3	11:47:00	12.8457	0.278164	8.92061
3	11:52:00	21.9255	0.556328	11.6852
3	11:57:00	12.581	0.143678	8.51773
4	12:02:00	16.8167	0.447094	12.1236
4	12:07:00	24.8449	0.882353	13.6408
4	12:12:00	35.6908	2.18487	19.7272
4	12:17:00	27.4531	8.57664	29.58
4	12:22:00	31.8151	15.7795	37.7867
4	12:27:00	35.3595	20.5589	44.5593
4	12:32:00	33.8543	17.9842	40.0805
4	12:37:00	30.8061	19.4726	39.4609
4	12:42:00	30.8555	12.6273	37.8777
4	12:47:00	32.11	12.5	36.2714
4	12:52:00	29.8856	13.4146	38.3582
4	12:57:00	35.9232	16.2272	38.4343
4	01:02:00	35.8673	10.7004	31.7186
4	01:07:00	28.8839	3.04762	24.4429
4	01:12:00	28.3075	3.7594	25.3979
4	01:17:00	23.6226	1.88324	23.013
4	01:22:00	24.8712	2.48566	22.3937
4	01:27:00	29.345	4.7619	27.5704
4	01:32:00	26.996	5.87045	27.6403
4	01:37:00	24.3924	8.99582	31.5534
4	01:42:00	27.0999	11.4407	34.7192
4	01:47:00	29.4649	13.5307	35.7336
4	01:52:00	45.7698	12.3457	35.4777
4	01:57:00	28.7517	6.92464	29.9246
4	02:02:00	26.65	7.54717	30.7709
4	02:07:00	30.5188	15.4176	37.6109
4	02:12:00	35.2924	21.5686	45.4991
4	02:17:00	36.676	22.5877	48.4612
4	02:22:00	40.3734	30.735	55.8215
4	02:27:00	40.1598	35.4023	58.2598
4	02:32:00	60.7338	28.7946	53.5764
4	02:37:00	40.8436	9.03846	32.6228
4	02:42:00	40.0004	3.09654	22.397
4	02:47:00	43.087	11.2186	32.3233
4	02:52:00	39.6301	21.0744	43.2743
4	02:57:00	48.2888	29.5259	53.7709
4	03:02:00	45.1794	27.6786	52.9042
4	03:07:00	48.6275	39.03	64.7257
4	03:12:00	49.8369	41.6268	70.7699
4	03:17:00	48.0902	41.9277	69.1227
4	03:22:00	54.9311	49.8783	82.0838
4	03:27:00	55.9095	54.3367	86.0783
4	03:32:00	54.1567	53.0769	81.9295
4	03:37:00	52.1751	50.1259	79.5939
4	03:42:00	50.8623	49.8708	76.771
4	03:47:00	55.1372	45.5263	77.0126
4	03:52:00	50.3289	46.5823	75.0229
4	03:57:00	51.3607	53.1172	79.5117
4	04:02:00	58.4122	50.2618	84.0583
4	04:07:00	60.6086	47.0443	78.3897
4	04:12:00	55.8992	34.9057	62.9237
4	04:17:00	45.4767	27.8146	49.7787
4	04:22:00	46.6131	31.25	57.7607
4	04:27:00	44.2242	21.4452	43.3093
4	04:32:00	36.0028	0.725953	16.2592
4	04:37:00	37.2066	1.53584	16.5007
4	04:42:00	26.1472	1.4377	14.2313
4	04:47:00	29.5329	1.79739	18.8562
4	04:52:00	23.1202	1.65663	13.9292
4	04:57:00	31.5977	2.83019	17.7632
4	05:02:00	22.024	1.29241	14.7667
4	05:07:00	40.9022	9.36556	30.4011
4	05:12:00	37.804	4.45969	23.2236
4	05:17:00	28.3819	0	11.9751
4	05:22:00	41.6074	4.17495	23.4394
4	05:27:00	41.0075	3.1746	21.0526
4	05:32:00	45.4153	15.1589	37.8224
4	05:37:00	42.7882	2.84281	19.4011
4	05:42:00	42.5413	11.418	32.6995
4	05:47:00	42.1051	32.2718	55.9781
4	05:52:00	54.5777	42.9257	69.5518
4	05:57:00	55.7351	46.9565	86.4002
4	06:02:00	49.081	43.7811	75.4381
4	06:07:00	60.3548	50.5051	87.643
4	06:12:00	55.1222	52.5641	85.1704
4	06:17:00	52.3704	45.5243	77.1142
4	06:22:00	56.158	49.8701	84.2487
4	06:27:00	59.0487	36.7403	71.1838
4	06:32:00	52.9428	37.3494	65.9404
4	06:37:00	52.4257	41.8782	74.9687
4	06:42:00	57.2105	48.6842	84.3092
4	06:47:00	58.4635	52.3546	89.5695
4	06:52:00	51.8217	52.1008	80.0582
4	06:57:00	60.7839	59.4512	91.354
4	07:02:00	62.9035	54.6547	90.6868
4	07:07:00	58.6646	52.7211	88.8444
4	07:12:00	67.2565	51.7647	82.5933
4	07:17:00	61.8618	50.7463	86.2911
4	07:22:00	58.4128	53.5604	85.6124
4	07:27:00	58.5374	50.1529	86.6259
4	07:32:00	63.4808	49.8584	81.3707
4	07:37:00	62.3384	49.8695	79.3793
4	07:42:00	56.0645	38.7597	68.1291
4	07:47:00	50.7409	41.4322	71.4741
4	07:52:00	55.6097	46.9444	76.8629
4	07:57:00	59.3894	45.4545	72.6957
4	08:02:00	58.445	50.838	79.8154
4	08:07:00	64.6219	44.382	78.8536
4	08:12:00	60.9876	16.7488	42.7986
4	08:17:00	61.7463	8.69565	32.4747
4	08:22:00	45.5864	5.51559	25.2344
4	08:27:00	51.2254	2.00669	19.6532
4	08:32:00	52.536	1.78971	17.6184
4	08:37:00	53.325	13.9113	36.5672
4	08:42:00	49.583	30.4965	60.9771
4	08:47:00	54.8133	43.4066	68.3224
4	08:52:00	53.6507	47.5066	77.8579
4	08:57:00	58.5378	52.3546	87.0032
4	09:02:00	58.7493	48.7738	76.37
4	09:07:00	57.2159	50.7375	83.6659
4	09:12:00	59.1484	52.3669	85.3135
4	09:17:00	81.6962	30.1402	65.0303
4	09:22:00	61.6278	30.6488	56.5318
4	09:27:00	56.9477	41.9725	76.1447
4	09:32:00	64.5676	50.8929	86.619
4	09:37:00	59.4814	45.584	81.3986
4	09:42:00	61.6103	52.3256	85.9291
4	09:47:00	61.7651	50.641	88.3675
4	09:52:00	61.0081	53.4591	93.0338
4	09:57:00	56.8723	48.0392	80.0405
4	10:02:00	52.682	43.3333	75.2328
4	10:07:00	55.7748	43.1818	78.1777
4	10:12:00	60.786	42.9054	67.5518
4	10:17:00	78.9586	29.4416	59.5373
4	10:22:00	110.841	19.6544	50.93
4	10:27:00	59.5408	16.0221	41.2276
4	10:32:00	44.5618	1.05634	16.4308
4	10:37:00	47.7868	3.16832	22.1834
4	10:42:00	55.123	30.3318	59.8994
4	10:47:00	52.9791	44.7183	76.8507
4	10:52:00	61.0625	46.5	80.9701
4	10:57:00	55.266	56.3218	83.7628
4	11:02:00	54.0965	50.4	77.8511
4	11:07:00	52.782	42.6923	74.5464
4	11:12:00	53.3263	37.3494	65.0057
4	11:17:00	53.874	39.1304	69.3777
4	11:22:00	55.9025	44.2568	78.3726
4	11:27:00	48.7029	32.7824	58.2696
4	11:32:00	53.0699	37.7717	69.2381
4	11:37:00	49.5665	41.6185	69.8762
4	11:42:00	52.224	42.3188	71.0037
4	11:47:00	48.9711	33.046	65.6063
4	11:52:00	50.6173	43.9169	73.0604
4	11:57:00	52.2803	44.1358	74.3485
4	12:02:00	78.3476	12.7389	39.0407
4	12:07:00	30.9896	1.13852	17.6734
4	12:12:00	42.1265	15.3209	39.1072
4	12:17:00	33.9809	6.81818	29.8536
4	12:22:00	34.0098	9.33063	33.512
4	12:27:00	36.8597	5.06073	26.6086
4	12:32:00	65.1337	5.75816	26.3541
4	12:37:00	48.6611	2.0654	18.3386
4	12:42:00	27.7232	0.93985	18.9213
4	12:47:00	36.255	5.72597	27.2605
4	12:52:00	33.4925	6.96325	27.7418
4	12:57:00	33.9102	2.40296	20.5218
4	01:02:00	30.8647	1.86567	20.1487
4	01:07:00	30.6836	2.12355	20.1278
4	01:12:00	39.4077	0.816327	20.4664
4	01:17:00	43.9478	5.07519	24.806
4	01:22:00	39.6599	2.27273	18.7476
4	01:27:00	32.5286	0.445104	12.6378
4	01:32:00	20.0545	0.324149	12.4069
4	01:37:00	30.6378	4.41426	19.3364
4	01:42:00	48.8252	5.67376	25.5615
4	01:47:00	45.7845	6.48148	27.1926
4	01:52:00	27.7893	8.55513	29.0001
4	01:57:00	33.4293	5.10949	25.5554
4	02:02:00	31.8168	2.89331	23.4981
4	02:07:00	29.3199	6.59134	28.5567
4	02:12:00	24.8959	4.22018	23.2343
4	02:17:00	36.7642	0.896057	16.435
4	02:22:00	39.188	4.21245	25.8686
4	02:27:00	29.8117	1.01868	17.0041
4	02:32:00	41.3973	3.09654	19.5393
4	02:37:00	24.8598	1.35659	18.2659
4	02:42:00	35.307	1.25	18.095
4	02:47:00	31.9963	2.91971	23.2519
4	02:52:00	32.0475	3.1068	22.1276
4	02:57:00	54.1608	34.4037	61.7244
4	03:02:00	45.8662	40.2516	69.4923
4	03:07:00	56.4323	44.0273	71.2252
4	03:12:00	51.7894	38.3333	66.2943
4	03:17:00	50.2256	46.281	65.402
4	04:17:00	36.8017	0.865052	15.6183
4	04:22:00	25.9374	1.65138	17.3216
4	04:27:00	24.2325	1.96464	17.9937
4	04:32:00	21.9313	0.742115	15.5713
4	04:37:00	34.448	1.48423	19.6987
4	04:42:00	39.0821	18.896	48.8377
4	04:47:00	40.5468	19.2389	41.8482
4	04:52:00	29.5682	3.2882	24.2769
4	04:57:00	41.0161	9.01468	33.2885
4	05:02:00	41.4243	31.3817	55.2496
4	05:07:00	46.5487	22.2222	52.6996
4	05:12:00	63.166	15.7328	46.7569
4	05:17:00	26.6798	0.544465	16.962
4	05:22:00	42.5349	8.34915	28.7389
4	05:27:00	33.213	5.71429	26.5084
4	05:32:00	44.4507	33.584	61.3172
4	05:37:00	52.8075	34.2776	60.7205
4	05:42:00	57.0604	25.6849	49.1885
4	05:47:00	37.142	6.46552	28
4	05:52:00	47.9782	5.46139	27.6061
4	05:57:00	27.2551	0.348432	15.9721
4	06:02:00	24.5266	2.29008	21.3184
4	06:07:00	36.9419	5.71429	27.3236
4	06:12:00	40.3398	29.9233	55.9444
4	06:17:00	50.9964	43.0168	72.5577
4	06:22:00	57.9442	41.7544	72.6164
4	06:27:00	50.9225	45.7317	74.4567
4	06:32:00	86.3186	44.2424	87.1518
4	06:37:00	85.8877	55.2632	105.635
4	06:42:00	71.9429	47.7124	90.9684
4	06:47:00	55.7142	51.3274	81.8546
4	06:52:00	82.0361	54.5082	92.0513
4	06:57:00	34.3284	3.64683	23.9847
4	07:02:00	21.5387	0.727273	17.3436
4	07:07:00	38.7053	1.32576	16.4887
4	07:12:00	31.4692	0.619835	18.9615
4	07:17:00	34.0845	11.1369	37.0394
4	07:22:00	35.7669	17.2113	42.9241
4	07:27:00	28.9011	6.81818	27.8983
4	07:32:00	35.8172	0.392927	17.4653
4	07:37:00	23.0076	3.42742	22.9417
4	07:42:00	25.7382	1.5748	19.8165
4	07:47:00	30.2856	2.457	22.7936
4	07:52:00	38.6315	1.79283	20.7984
4	07:57:00	31.0974	6.35593	29.2899
4	08:02:00	39.6401	4.96894	26.3476
4	08:07:00	25.0297	4.11255	24.0173
4	08:12:00	37.7993	8.43882	31.0687
4	08:17:00	22.3831	3.06748	22.4765
4	08:22:00	28.5932	0.796813	22.2868
4	08:27:00	28.55	2.91829	24.3835
4	08:32:00	32.8043	0.970874	20.9773
4	08:37:00	29.6973	3.38645	22.874
4	08:42:00	33.159	3.85396	24.3757
4	08:47:00	31.2248	13.913	33.9473
4	08:52:00	26.6206	6.88935	27.4926
4	08:57:00	23.9767	1.54739	21.2127
4	09:02:00	31.3693	0.5386	17.3671
4	09:07:00	27.1099	1.6158	17.2243
4	09:12:00	22.0671	0	12.3478
4	09:17:00	29.5446	0.657895	12.9939
4	09:22:00	46.6003	0.3367	12.6916
4	09:27:00	30.0347	1.86916	21.1943
4	09:32:00	39.2583	0.880282	17.4711
4	09:37:00	38.2111	3.08219	19.763
4	09:42:00	43.2002	0.878735	15.5797
4	09:47:00	23.0735	0.598802	14.2854
4	09:52:00	40.9777	21.6867	46.2596
4	09:57:00	50.0638	27.2109	52.7505
4	10:02:00	47.3369	31.1321	55.5208
4	10:07:00	51.0879	28.1553	54.7361
4	10:12:00	56.6096	40.7216	69.3546
4	10:17:00	39.6665	5.29412	29.1151
4	10:22:00	32.9767	12.5	38.4777
4	10:27:00	38.8062	14.4841	36.3283
4	10:32:00	39.4716	22.2689	44.7679
4	10:37:00	33.3876	13.9959	37.9995
4	10:42:00	27.8561	1.52672	21.0009
4	10:47:00	26.0526	0.743494	17.7751
4	10:52:00	29.0985	1.71103	22.7641
4	10:57:00	25.084	3.04183	24.1642
4	11:02:00	19.2421	0.177305	13.1376
4	11:07:00	34.3418	0.359712	16.0216
4	11:12:00	22.2365	0.714286	15.0124
4	11:17:00	29.6367	0.556586	16.9723
4	11:22:00	24.5478	0.562852	16.9723
4	11:27:00	30.7418	1.62162	16.5491
4	11:32:00	53.3588	1.22951	17.8077
4	11:37:00	25.5555	0.718133	16.6441
4	11:42:00	34.7897	4.84496	26.8721
4	11:47:00	36.8484	14.2292	36.0465
4	11:52:00	33.3386	3.60531	23.2834
4	11:57:00	26.2863	0.555556	17.4594
5	12:02:00	40.2869	7.55102	29.0407
5	12:07:00	38.1966	6.43275	27.7308
5	12:12:00	36.2245	6.84105	29.7087
5	12:17:00	36.2865	9.55285	32.3296
5	12:22:00	35.7063	12.9032	34.0663
5	12:27:00	37.3097	11.9675	37.4679
5	12:32:00	37.6611	11.4458	33.5623
5	12:37:00	43.5215	10.8434	36.1007
5	12:42:00	39.2106	14.8707	39.2832
5	12:47:00	41.8327	12.7563	36.7718
5	12:52:00	30.5897	7.69231	28.8836
5	12:57:00	33.5242	5.07812	26.533
5	01:02:00	33.164	2.72374	22.1182
5	01:07:00	40.4545	11.4558	34.1542
5	01:12:00	35.2952	12.8257	33.406
5	01:17:00	41.5542	7.5	29.2252
5	01:22:00	36.4172	0.699301	15.1634
5	01:27:00	43.8917	10.9344	32.2515
5	01:32:00	39.2667	17.5365	39.4772
5	01:37:00	56.3114	16.4557	40.1583
5	01:42:00	53.1798	22.0302	45.18
5	01:47:00	51.3737	22.0721	45.6954
5	01:52:00	65.2053	24.1304	50.8474
5	01:57:00	22.813	0.369004	15.0532
5	02:02:00	19.7511	1.27273	16.7983
5	02:07:00	26.5535	0	13.9644
5	02:12:00	22.2672	0	14.2969
5	02:17:00	21.5328	0.555556	18.037
5	02:22:00	16.3754	0	13.0318
5	02:27:00	28.067	0.894454	16.4898
5	02:32:00	31.6159	1.32827	19.9582
5	02:37:00	37.095	3.65385	25.0268
5	02:42:00	45.5809	15.9184	40
5	02:47:00	45.4928	17.5983	43.3572
5	02:52:00	51.4224	16.2602	40.8463
5	02:57:00	57.375	21.5645	48.4629
5	03:02:00	59.2578	18.9409	48.3086
5	03:07:00	55.5366	24.7826	49.9753
5	03:12:00	52.3846	43.4673	75.6251
5	03:17:00	68.096	11.6	37.4106
5	03:22:00	31.3565	0.174825	12.9247
5	03:27:00	25.8034	0.364299	16.2853
5	03:32:00	28.9693	0.352113	14.2256
5	03:37:00	27.2139	0	13.0254
5	03:42:00	37.3884	0.670017	15.1393
5	03:47:00	42.7659	0.164474	12.316
5	03:52:00	31.5381	0.512821	13.8367
5	03:57:00	29.5765	1.83824	17.057
5	04:02:00	62.426	2.01342	19.0033
5	04:07:00	37.7576	3.44828	20.7766
5	04:12:00	27.2693	2.27273	19.4843
5	04:17:00	23.7357	0.506757	13.5925
5	04:22:00	22.1975	0.328947	12.7072
5	04:27:00	26.5491	0.830565	15.6371
5	04:32:00	21.8243	0	14.28
5	04:37:00	29.1419	0.509338	15.891
5	04:42:00	32.4156	1.20898	17.2115
5	04:47:00	34.4661	4.02802	21.7304
5	04:52:00	38.2797	6.83919	26.8631
5	04:57:00	38.9364	15.2174	38.1733
5	05:02:00	40.7467	16.1885	36.7499
5	05:07:00	53.752	13.6273	38.5135
5	05:12:00	47.6026	3.09278	19.1446
5	05:17:00	30.0799	1.70648	16.3344
5	05:22:00	41.4405	7.15631	27.8235
5	05:27:00	37.1906	5.27307	24.8464
5	05:32:00	33.3543	6.60194	28.7062
5	05:37:00	28.3104	4.53649	25.6451
5	05:42:00	34.6323	15.0713	36.9263
5	05:47:00	38.3223	26.1242	50.8895
5	05:52:00	43.1147	41.8919	61.9352
5	05:57:00	57.6528	39.2694	65.2279
5	06:02:00	45.7068	45.1991	66.5882
5	06:07:00	63.607	25.7732	49.2042
5	06:12:00	52.861	35.5263	61.7636
5	06:17:00	51.7246	35.7778	59.326
5	06:22:00	36.5174	7.47475	32.9868
5	06:27:00	32.1993	5.96421	26.5354
5	06:32:00	44.2564	7.64706	28.569
5	06:37:00	40.2974	7.67677	29.2738
5	06:42:00	42.3972	17.1975	39.0494
5	06:47:00	48.0257	25.7996	47.3733
5	06:52:00	44.5346	27.3333	52.0376
5	06:57:00	54.0048	15.735	40.6995
5	07:02:00	57.3994	21.097	42.8299
5	07:07:00	44.7996	21.9149	46.066
5	07:12:00	47.4663	7.4364	28.6724
5	07:17:00	41.5052	5.67515	26.5424
5	07:22:00	42.8508	3.2567	23.0648
5	07:27:00	48.4221	9.76096	33.3901
5	07:32:00	44.0197	21.8029	43.8836
5	07:37:00	38.8772	24.2678	43.1977
5	07:42:00	43.1786	11.4688	34.0529
5	07:47:00	44.6627	9.47776	29.5524
5	07:52:00	45.3982	3.51201	20.0524
5	07:57:00	28.3153	0.912409	14.5672
5	08:02:00	24.8627	0.718133	15.8811
5	08:07:00	30.5311	1.64835	20.0366
5	08:12:00	32.8843	0.172117	12.9312
5	08:17:00	24.2103	0.576923	13.803
5	08:22:00	30.1049	0.682594	16.1799
5	08:27:00	21.773	0.352113	15.5174
5	08:32:00	30.2602	0.692042	16.9673
5	08:37:00	19.0964	0	12.7889
5	08:42:00	17.7095	0	13.368
5	08:47:00	23.3522	0	13.998
5	08:52:00	19.9044	0.352734	13.6802
5	08:57:00	24.0456	0	11.7437
5	09:02:00	18.8817	0	13.8645
5	09:07:00	16.6825	0	11.0293
5	09:12:00	28.0178	0.651466	15.3143
5	09:17:00	22.8602	3.85604	24.5423
5	09:22:00	24.6506	1.73077	20.4051
5	09:27:00	29.5366	9.96169	33.4077
5	09:32:00	28.7578	6.50096	27.3371
5	09:37:00	29.8037	8.68726	30.1901
5	09:42:00	24.8449	3.68764	24.0635
5	09:47:00	56.956	0	13.872
5	09:52:00	41.3094	0.746269	17.7276
5	09:57:00	32.602	2.7027	21.5941
5	10:02:00	33.3286	8.47458	32.8406
5	10:07:00	41.0839	8.08081	32.2014
5	10:12:00	33.3634	3.861	23.9665
5	10:17:00	39.244	11.3821	35.4135
5	10:22:00	56.2335	28.6036	58.8
5	10:27:00	55.9233	33.3333	57.5636
5	10:32:00	61.1629	55.3191	80.1676
5	10:37:00	65.0632	58.0986	94.9188
5	10:42:00	74.8108	55.0955	85.2566
5	10:47:00	57.7413	53.5971	82.8208
5	10:52:00	60.3744	4.7259	26.1032
5	10:57:00	29.9651	1.67286	18.4645
5	11:02:00	25.5296	3.33333	24.9108
5	11:07:00	32.3856	2.29885	22.4643
5	11:12:00	39.8189	6.4257	28.1522
5	11:17:00	49.3961	18.75	43.6964
5	11:22:00	55.2947	34.3458	60.5087
5	11:27:00	47.303	16.2393	42.9128
5	11:32:00	38.2946	8.36653	31.0763
5	11:37:00	39.1974	18.1237	39.9932
5	11:42:00	45.0098	26.5589	53.3244
5	11:47:00	54.7323	38.8175	65.1781
5	11:52:00	35.6191	8.48485	28.454
5	11:57:00	44.9213	15.0515	39.18
5	12:02:00	44.3279	14.3443	36.0892
5	12:07:00	36.1483	1.89036	20.8231
5	12:12:00	34.7824	12.605	35.1018
5	12:17:00	35.5823	8.54871	30.4516
5	12:22:00	43.4901	7.32177	29.6393
5	12:27:00	36.6537	6.28684	25.8902
5	12:32:00	37.8692	16.3482	44.9248
5	12:37:00	43.9156	27.6596	51.3829
5	12:42:00	30.8874	3.10078	23.0994
5	12:47:00	36.956	8.83534	30.6963
5	12:52:00	50.2506	33.1707	59.6314
5	12:57:00	59.2352	19.5946	46.5672
5	01:02:00	44.8707	22.8448	48.3678
5	01:07:00	49.5188	34.5345	57.9083
5	01:12:00	77.4917	35.2	65.1418
5	01:17:00	60.9449	31.2808	56.4248
5	01:22:00	62.6673	43.1907	76.8662
5	01:27:00	61.144	56.0185	87.2934
5	01:32:00	63.3996	54.5098	91.872
5	01:37:00	70.8383	40.8333	74.5082
5	01:42:00	53.0142	27.0153	51.2018
5	01:47:00	65.4674	24.0938	48.8524
5	01:52:00	44.0063	3.00752	21.2624
5	01:57:00	61.2148	5.04854	26.9005
5	02:02:00	49.5738	12.3203	34.3701
5	02:07:00	41.6475	8.17996	31.3409
5	02:12:00	43.7238	8.77551	30.9501
5	02:17:00	41.7379	21.0762	50.3235
5	02:22:00	37.5354	16.3482	39.2144
5	02:27:00	35.7155	11.0417	35.1093
5	02:32:00	30.8185	1.5748	20.3652
5	02:37:00	46.6677	19.7309	43.1978
5	02:42:00	53.8701	27.972	53.9595
5	02:47:00	58.1547	19.256	40.8042
5	02:52:00	39.9399	15.8837	42.9332
5	02:57:00	45.6315	24.1784	51.1061
5	03:02:00	51.3799	33.3333	65.0423
5	03:07:00	44.9042	18.4438	42.759
5	03:12:00	35.5536	14.135	39.1418
5	03:17:00	31.9209	10.5809	36.4954
5	03:22:00	43.6041	19.5556	48.8619
5	03:27:00	54.7267	14.9675	40.0884
5	03:32:00	35.472	2.34375	21.4476
5	03:37:00	35.3901	4.86815	28.8669
5	03:42:00	36.4785	4.2394	23.9634
5	03:47:00	31.894	7.67677	30.8018
5	03:52:00	36.3991	10.4294	34.1602
5	03:57:00	25.9392	11.4407	35.7373
5	04:02:00	40.8197	24.5413	49.4817
5	04:07:00	46.7106	34.456	58.6833
5	04:12:00	43.8114	24.4565	50.9595
5	04:17:00	40.8394	22.3235	46.3419
5	04:22:00	42.307	13.5831	39.253
5	04:27:00	44.6263	8.35509	32.2056
5	04:32:00	41.8316	7.92952	31.6523
5	04:37:00	47.3424	12.2807	38.0918
5	04:42:00	50.5189	15.2062	37.5958
5	04:47:00	44.2023	12.9032	37.4545
5	04:52:00	35.8979	14.375	39.6989
5	04:57:00	49.1606	11.3208	34.7585
5	05:02:00	49.6706	36.6667	58.3178
5	05:07:00	57.35	39.7059	63.1488
5	05:12:00	80.2793	48.8439	94.6446
5	05:17:00	53.4383	20.3991	47.6781
5	05:22:00	80.4125	50.6849	82.7831
5	05:27:00	141.365	27.3973	60.7749
5	05:32:00	45.4732	22.2707	46.7359
5	05:37:00	44.9863	23.1602	49.8351
5	05:42:00	53.2765	11.7409	34.4319
5	05:47:00	53.3754	20.7824	45.5048
5	05:52:00	42.4522	6.49351	34.9605
5	05:57:00	40.4235	9.09091	32.3002
5	06:02:00	42.4589	14.9474	40.4772
5	06:07:00	42.2569	24.94	50.1547
5	06:12:00	46.7736	20.7506	46.4488
5	06:17:00	51.3544	37.0667	64.9779
5	06:22:00	52.1261	36.715	69.5115
5	06:27:00	99.9901	57.1429	119.569
5	06:32:00	138.413	57.9545	138.208
5	06:37:00	48.9037	10.0703	34.0029
5	06:42:00	49.6798	29.49	54.0503
5	06:47:00	62.3549	37.6374	61.6933
5	06:52:00	37.8073	1.48699	19.5868
5	06:57:00	62.1967	14.7982	40.4708
5	07:02:00	64.6437	41.4322	77.6462
5	07:07:00	54.1679	45.7831	67.9419
5	07:12:00	83.9872	32.9843	63.6246
5	07:17:00	55.6115	11.4108	35.6674
5	07:22:00	50.2711	21.9048	43.4037
5	07:27:00	52.4381	38.2353	64.0588
5	07:32:00	56.3079	43	65.1513
5	07:37:00	49.1269	28.2322	54.6586
5	07:42:00	52.0866	32.0366	56.9414
5	07:47:00	50.0473	25.5696	48.9029
5	07:52:00	45.0921	12.4352	33.8065
5	07:57:00	47.4711	3.34646	24.2533
5	08:02:00	36.817	5.6338	25.8545
5	08:07:00	36.5043	5.76369	30.5341
5	08:12:00	50.9359	16.8122	41.3704
5	08:17:00	41.8428	26.0465	54.3669
5	08:22:00	37.098	22.7876	45.6567
5	08:27:00	41.0524	3.61446	24.4588
5	08:32:00	35.0444	3.07102	24.0894
5	08:37:00	44.8957	3.7037	24.9935
5	08:42:00	46.5362	7.19424	28.8071
5	08:47:00	28.3082	5.13834	26.2527
5	08:52:00	31.5496	12.8834	35.2148
5	08:57:00	27.3877	6.07287	26.2926
5	09:02:00	30.0121	5.27383	26.8999
5	09:07:00	44.1984	7.79727	29.4712
5	09:12:00	25.5485	2.3166	20.4868
5	09:17:00	31.2241	2.95276	22.0493
5	09:22:00	30.0524	8.60215	29.3724
5	09:27:00	24.3647	0.554529	17.8951
5	09:32:00	38.1976	7.02811	29.479
5	09:37:00	42.5207	13	36.6606
5	09:42:00	35.6442	5.29954	27.6755
5	09:47:00	38.9334	6.50888	30.7938
5	09:52:00	52.5964	10.0823	34.1616
5	09:57:00	35.0644	4.92701	26.1048
5	10:02:00	36.3989	3.07018	21.8319
5	10:07:00	47.237	12.2353	37.2595
5	10:12:00	46.8751	15.3689	39.588
5	10:17:00	37.4664	14.9284	36.3001
5	10:22:00	52.6894	31.8182	57.129
5	10:27:00	45.7129	27.972	51.856
5	10:32:00	51.3106	15.2655	41.9625
5	10:37:00	53.0841	19.75	43.9382
5	10:42:00	34.9922	15.6682	39.0108
5	10:47:00	43.7021	18.9732	44.196
5	10:52:00	48.1303	17.0833	42.0587
5	10:57:00	43.3601	11.1857	34.6364
5	11:02:00	42.3771	13.2762	37.1563
5	11:07:00	55.5074	11.7647	37.6485
5	11:12:00	44.1126	15.5319	37.4888
5	11:17:00	45.4265	17.8922	40.0216
5	11:22:00	42.4392	12.1475	34.6215
5	11:27:00	45.5658	18.1053	40.2886
5	11:32:00	37.5868	8.28025	31.5165
5	11:37:00	34.985	8.38852	29.6249
5	11:42:00	51.5186	17.161	42.0298
5	11:47:00	44.5893	24.7557	48
5	11:52:00	46.0589	26.6667	52.1145
5	11:57:00	57.6092	28.3019	59.9342
6	12:02:00	64.5674	34.6821	60.5134
6	12:07:00	43.081	27.2727	49.3628
6	12:12:00	48.2087	23.2258	45.267
6	12:17:00	36.3756	7.04225	30.9006
6	12:22:00	47.7353	28.3333	53.5114
6	12:27:00	49.4017	27.8947	55.5091
6	12:32:00	48.2038	29.0576	58.4261
6	12:37:00	49.974	19.5312	38.4903
6	12:42:00	47.8403	35.3333	63.0073
6	12:47:00	66.0108	44.4444	75.2891
6	12:52:00	126.532	58.1699	104.239
6	12:57:00	144.305	51.1278	104.081
6	01:02:00	147.81	47.1591	88.5828
6	01:07:00	118.914	51.4423	84.7512
6	01:12:00	127.648	51.4563	127.448
6	01:17:00	136.509	33.4426	65.4492
6	01:22:00	68.0259	47.2325	78.2585
6	01:27:00	74.4603	30.3249	61.2099
6	01:32:00	60.2184	36.3636	65.2636
6	01:37:00	63.7354	45.6693	71.8844
6	01:42:00	72.655	29.2428	58.2624
6	01:47:00	60.9418	47.7612	75.6135
6	01:52:00	55.5075	44.5483	72.8876
6	01:57:00	70.2587	25.1295	54.7075
6	02:02:00	62.4901	39.1667	68.0927
6	02:07:00	66.4728	9.23423	35.2003
6	02:12:00	62.6156	23.7975	50.1284
6	02:17:00	55.6005	50.1742	75.6504
6	02:22:00	58.5903	33.2418	63.2567
6	02:27:00	61.3384	41.5225	68.0305
6	02:32:00	67.2022	46.371	80.4712
6	02:37:00	55.5641	47.4227	78.6924
6	02:42:00	106.367	50	93.2046
6	02:47:00	68.7474	37.3457	68.9405
6	02:52:00	49.2293	20.2797	45.7531
6	02:57:00	48.5926	20.331	47.5073
6	03:02:00	86.6793	29.1139	60.2089
6	03:07:00	61.5976	43.75	74.9625
6	03:12:00	136.482	43.1193	90.9013
6	03:17:00	154.584	59.5041	115.084
6	03:22:00	150.248	50.3937	127.264
6	03:27:00	73.9304	21.3483	54.3348
6	03:32:00	63.6726	39.4191	70.0786
6	03:37:00	71.8848	43.0556	78.1072
6	03:42:00	85.0445	31.2977	61.8099
6	03:47:00	66.0204	38.6179	68.2263
6	03:52:00	55.9683	41.7431	71.3467
6	03:57:00	76.9984	14.5089	38.5968
6	04:02:00	87.2379	22.0812	46.3139
6	04:07:00	58.7273	43.0921	70.2567
6	04:12:00	63.8113	43.8596	74.6961
6	04:17:00	124.344	44.3243	88.7574
6	04:22:00	80.0645	34.6939	68.6365
6	04:27:00	118.789	44.6429	88.3015
6	04:32:00	84.4151	40.8257	75.1287
6	04:37:00	80.2993	34.7339	63.4881
6	04:42:00	76.0024	6.917	30.8632
6	04:47:00	76.4688	24.7159	57.8666
6	04:52:00	64.2961	38.6454	71.222
6	04:57:00	100.017	45.4545	79.0673
6	05:02:00	169.505	47.3282	94.0749
6	05:07:00	124.717	49.1228	100.809
6	05:12:00	163.191	56.7901	116.139
6	05:17:00	100.06	41.8118	74.9991
6	05:22:00	176.799	46.1538	96.4579
6	05:27:00	155.351	47.973	88.8728
6	05:32:00	55.9783	33.5484	60.5011
6	05:37:00	50.5671	32.0988	61.8145
6	05:42:00	55.8655	46.2366	73.4302
6	05:47:00	57.9254	8.93617	32.7258
6	05:52:00	103.587	19.5266	50.8298
6	05:57:00	158.924	41.0448	88.6354
6	06:02:00	159.024	52.6316	92.5157
6	06:07:00	47.0859	41.0853	64.3518
6	06:12:00	132.268	47.6562	95.7157
6	06:17:00	145.695	59.0604	116.583
6	06:22:00	172.902	46.7532	92.026
6	06:27:00	100.587	50.8	92.1508
6	06:32:00	171.976	39.3365	73.7769
6	06:37:00	135.658	47.2222	98.2315
6	06:42:00	148.743	54.2373	119.511
6	06:47:00	150.174	49.3151	113.458
6	06:52:00	127.234	45.8015	94.5747
6	06:57:00	123.699	55.814	111.665
6	07:02:00	73.6538	46.5116	92.204
6	07:07:00	158.478	43.5028	91.5346
6	07:12:00	199.012	59.2357	131.732
6	07:17:00	169.895	48.2014	105.943
6	07:22:00	185.303	49.3421	91.1009
6	07:27:00	146.463	49	110.603
6	07:32:00	161.38	51.1278	104.565
6	07:37:00	178.993	43.8889	105.939
6	07:42:00	180.094	42.5926	93.9062
6	07:47:00	55.2887	24	50.6512
6	07:52:00	83.95	55.5556	100.097
6	07:57:00	75.4243	35.2941	69.8345
6	08:02:00	106.333	47.3913	115.528
6	08:07:00	130.157	50.9259	123.718
6	08:12:00	62.5664	45.9834	75.6736
6	08:17:00	115.18	15.3153	42.0639
6	08:22:00	54.585	2.98211	20.7991
6	08:27:00	29.4761	0.473934	16.5681
6	08:32:00	42.7836	7.26744	25.6343
6	08:37:00	42.4434	12.2845	34.7086
6	08:42:00	62.5024	31.0174	61.8536
6	08:47:00	106.063	53.0547	110.477
6	08:52:00	135.622	56.25	135.918
6	08:57:00	160.509	45.6376	86.2922
6	09:02:00	135.754	31.3725	84.4575
6	09:07:00	42.2323	4.45344	25.2264
6	09:12:00	52.7249	10.4925	34.7117
6	09:17:00	47.2508	7.83505	29.6164
6	09:22:00	70.75	37.5776	72.0304
6	09:27:00	87.6103	27.9279	60.9609
6	09:32:00	72.0229	30.5322	63.2165
6	09:37:00	89.386	11.4525	39.8006
6	09:42:00	44.5564	1.46444	17.911
6	09:47:00	58.8479	1.02249	18.5247
6	09:52:00	46.8235	1.38614	17.6819
6	09:57:00	26.8193	1.8595	17.145
6	10:02:00	63.8404	5.92992	26.9587
6	10:07:00	43.2254	3.81166	23.1943
6	10:12:00	54.3437	8.26446	30.6513
6	10:17:00	60.2645	18.931	43.9364
6	10:22:00	61.5514	41.25	66.8431
6	10:27:00	69.0371	37.9104	67.5182
6	10:32:00	60.0964	34.9693	62.471
6	10:37:00	65.8769	27.8195	57.7944
6	10:42:00	58.031	25	49.7175
6	11:47:00	42.7446	20.1299	48.0714
6	11:52:00	40.1006	23.0947	50.5731
6	11:57:00	41.2295	14.8402	41.8477
6	12:02:00	29.1841	5.05263	27.4515
6	12:07:00	34.5524	8.47458	29.4008
6	12:12:00	35.3029	0.992063	17.6275
6	12:17:00	38.6682	3.23232	22.282
6	12:22:00	39.2298	5.10204	25.9255
6	12:27:00	48.5113	0.938086	16.5097
6	12:32:00	25.3252	0.66778	14.1539
6	12:37:00	24.6979	0.328407	13.6578
6	12:42:00	29.1264	0.974659	17.5648
6	12:47:00	29.7025	2.2541	21.4949

## Sheet: CA11
ICU Day #	Time	SDNN	pNN50	rMSSD
1	05:19:00	18.187	0	6.63534
1	05:24:00	13.3726	0	7.25109
1	05:29:00	11.3829	0	7.16078
1	05:34:00	14.2881	0	8.22948
1	05:39:00	25.4867	1.0453	15.0372
1	05:44:00	47.5477	32.381	60.816
1	05:59:00	18.7416	0.486224	11.1614
1	06:04:00	24.7069	1.21581	11.0572
1	06:09:00	27.8419	0.27933	9.46383
1	06:14:00	19.6608	0	6.46704
1	06:19:00	12.1585	0	6.41478
1	06:24:00	13.3918	0	7.24391
1	06:29:00	48.277	0	7.12092
1	06:34:00	35.2062	0	7.23573
1	06:39:00	38.6054	0.135318	7.81934
1	06:44:00	30.9894	0.143062	8.3801
1	06:49:00	16.9337	0	7.49911
1	06:54:00	22.3023	0	8.6785
1	06:59:00	22.7563	0	10.2328
1	07:04:00	24.885	0.469484	12.6194
1	07:09:00	21.2295	0.615385	13.8101
1	07:14:00	12.5937	0	8.57496
1	07:19:00	19.1707	0	7.6899
1	07:24:00	24.078	0	8.2357
1	07:29:00	36.3437	0	9.84349
1	07:34:00	15.0088	0.301659	9.3879
1	07:39:00	10.7486	0	7.4686
1	07:44:00	10.323	0	7.24536
1	07:49:00	25.596	0	7.64184
1	07:54:00	40.1161	1.47059	13.914
1	07:59:00	53.038	0.167224	10.9728
1	08:04:00	51.9924	0	6.94218
1	08:09:00	15.0807	0	6.91297
1	08:14:00	46.2886	0.243902	6.86596
1	08:19:00	45.0926	0.241546	10.2
1	08:24:00	10.9608	0	6.54976
1	08:29:00	13.5765	0	6.35921
1	08:34:00	16.4958	0	6.47639
1	08:39:00	12.314	0	6.88999
1	08:44:00	18.6028	0	7.5821
1	08:49:00	19.5268	0	7.95313
1	08:54:00	17.1625	0	7.82857
1	08:59:00	27.5636	0.426136	9.96813
1	09:04:00	24.6044	1.5361	13.0602
1	09:09:00	25.2014	0	12.8373
1	09:14:00	29.2042	0	12.7555
1	09:19:00	35.9856	0.304878	13.8775
1	09:24:00	22.9633	0	11.0359
1	09:29:00	21.1856	0	9.35274
1	09:34:00	15.9444	0	10.7902
1	09:39:00	13.5147	0	8.2562
1	09:44:00	15.2455	0	11.06
1	09:49:00	31.2451	0.644122	14.2668
1	09:54:00	24.7909	0.340716	14.8
1	09:59:00	40.7756	0.650407	15.4238
1	10:04:00	25.6291	1.68453	16.7891
1	10:09:00	50.2807	0.161812	14.5242
1	10:14:00	24.7063	0.518135	18.2797
1	10:19:00	27.5251	0.527241	18.3326
1	10:24:00	25.8122	0.896057	17.2587
1	10:29:00	25.7532	0.899281	19.1623
1	10:34:00	19.1014	0.176678	13.9459
1	10:39:00	29.4413	0.715564	17.7472
1	10:44:00	32.2382	0.518135	16.3384
1	10:49:00	27.1735	0.326264	12.758
1	10:54:00	36.6019	0.679117	16.6685
1	10:59:00	29.3699	0.350263	13.4625
1	11:04:00	26.0203	0.178571	14.4341
1	11:09:00	30.1065	0.904159	16.6278
1	11:14:00	53.0295	1.1925	17.6894
1	11:19:00	49.105	1.63043	18.1268
1	11:24:00	37.5588	1.87617	20.8689
1	11:29:00	58.1986	2.46914	20.367
1	11:34:00	36.5967	3.861	22.9204
1	11:39:00	35.0728	3.42857	21.8071
1	11:44:00	22.0741	0.558659	17.6031
1	11:49:00	26.2976	0.938086	18.336
1	11:54:00	46.4116	3.24324	21.3936
1	11:59:00	59.8468	2.73038	20.1808
2	12:04:00	18.003	0.298507	10.3433
2	12:09:00	42.8744	0.283286	9.89461
2	12:14:00	42.645	2.18182	22.3896
2	12:19:00	67.031	5.58292	24.7587
2	12:24:00	53.0407	4.27046	27.1146
2	12:29:00	65.544	4.59966	24.5213
2	12:34:00	40.3166	3.6036	23.7148
2	12:39:00	30.7897	0.505051	17.0339
2	12:44:00	31.8091	0.707965	17.0422
2	12:49:00	28.0977	0.176991	16.5019
2	12:54:00	23.2582	0	17.0186
2	12:59:00	19.0009	0	13.6401
2	01:04:00	29.7643	0	15.6547
2	01:09:00	23.9738	0.367647	18.4263
2	01:14:00	32.564	1.11524	20.1467
2	01:19:00	22.8227	0.184843	18.4677
2	01:24:00	29.0452	0.902527	19.1668
2	01:29:00	33.041	0.352113	18.3518
2	01:34:00	24.2983	2.72572	20.4828
2	01:39:00	19.7174	0.163399	14.0028
2	01:44:00	40.1945	0.168919	12.009
2	01:49:00	30.6233	1.10906	19.1532
2	01:54:00	22.6618	0.759013	19.2741
2	01:59:00	28.2104	1.16279	23.6695
2	02:04:00	54.0423	4.61538	22.5135
2	02:09:00	36.409	0.310078	12.0361
2	02:14:00	70.2555	2.95858	17.7344
2	02:19:00	63.4836	4.96324	25.3354
2	02:24:00	34.1396	6.2	28.2072
2	02:29:00	31.4031	4.55446	25.3658
2	02:34:00	31.6465	2.37154	24.7422
2	02:39:00	25.243	1.36986	22.29
2	02:44:00	28.2371	2.18254	23.5621
2	02:49:00	25.2914	1.16959	19.4329
2	02:54:00	20.5672	0	15.0502
2	02:59:00	19.6365	0.191205	15.8038
2	03:04:00	37.1607	2.08729	21.7406
2	03:09:00	37.652	1.0582	19.3174
2	03:14:00	37.3623	2.1021	18.2054
2	03:19:00	21.8661	0.893997	10.3121
2	03:24:00	39.8391	0.503356	18.0588
2	03:29:00	39.4152	3.4358	23.0003
2	03:34:00	40.0066	3.35196	23.888
2	03:39:00	41.0068	5.11364	28.5254
2	03:44:00	32.0056	1.66359	21.9911
2	03:49:00	29.4477	2.26843	24.6073
2	03:54:00	31.9995	1.89394	24.7533
2	03:59:00	39.9481	9.19325	31.8609
2	04:04:00	57.6416	9.40325	30.4887
2	04:09:00	58.328	11.5607	34.3277
2	04:14:00	61.5382	16.6008	38.9425
2	04:19:00	36.2236	3.26923	23.7344
2	04:24:00	32.207	1.32075	20.0347
2	04:29:00	30.2363	2.43446	19.8451
2	04:34:00	33.3674	1.89036	20.5158
2	04:39:00	46.9105	4.26357	24.3081
2	04:44:00	34.6385	4.88656	23.2194
2	04:49:00	33.976	0.673401	15.7591
2	04:54:00	29.0688	1.52801	17.5265
2	04:59:00	54.1109	9.28854	34.1121
2	05:04:00	50.8057	7.72277	30.3433
2	05:09:00	39.5687	6	25.8908
2	05:14:00	27.607	2.58449	24.4699
2	05:19:00	27.3072	1.18343	22.6135
2	05:24:00	26.7043	1.39165	23.3742
2	05:29:00	58.4469	2.73038	19.8259
2	05:34:00	24.388	0	11.6554
2	05:39:00	28.2384	0.816327	11.356
2	05:44:00	16.6451	0.578035	9.81211
2	05:49:00	43.1743	0.46729	14.3789
2	05:54:00	57.9167	0.291121	10.9326
2	05:59:00	55.3958	2.72436	15.5843
2	06:04:00	42.5426	0.146843	11.5276
2	06:09:00	38.905	2.24138	18.4921
2	06:14:00	40.6049	4.91803	22.5965
2	06:19:00	44.4817	9.17431	29.0331
2	06:24:00	57.7238	19.2982	40.5627
2	06:29:00	67.0326	21.875	45.3906
2	06:34:00	63.3659	14.1473	36.0293
2	06:39:00	62.5818	2.96167	17.8854
2	06:44:00	62.605	1.61002	17.4446
2	06:49:00	30.1899	1.67785	16.664
2	06:54:00	44.6271	3.22581	20.8661
2	06:59:00	30.3546	1.42857	19.9313
2	07:04:00	23.9457	0.171233	15.2387
2	07:09:00	36.5711	0.902527	16.4556
2	07:14:00	23.4782	0	13.172
2	07:19:00	45.8088	2.29277	18.4966
2	07:24:00	35.695	4.66019	24.093
2	07:29:00	22.7511	0	15.7562
2	07:34:00	23.799	0.769231	17.3826
2	07:39:00	23.3422	0.967118	18.6043
2	07:44:00	32.9476	4.22535	26.0876
2	07:49:00	59.9143	9.03846	32.3538
2	07:54:00	34.0135	1.26126	19.0952
2	07:59:00	31.7563	2.93578	22.513
2	08:04:00	36.9857	1.67286	18.2637
2	08:09:00	62.3703	5.82707	26.5941
2	08:14:00	40.9833	3.87722	21.3726
2	08:19:00	40.5655	1.53551	15.6311
2	08:24:00	45.3279	5.80762	25.4926
2	08:29:00	49.2694	3.5	23.583
2	08:34:00	41.8479	6.10169	25.5903
2	08:39:00	42.7663	2.80702	18.4265
2	08:44:00	83.2476	10.4982	31.2328
2	08:49:00	42.6652	6.94184	28.809
2	08:54:00	47.6894	13.5238	36.6723
2	08:59:00	62.6078	5.6239	25.1757
2	09:04:00	30.1253	0	10.8921
2	09:09:00	33.4824	1.25	14.7784
2	09:14:00	28.252	1.51976	15.2945
2	09:19:00	40.5786	2.41692	17.6956
2	09:24:00	36.1981	1.23675	18.6347
2	09:29:00	35.0132	7.08812	29.2139
2	09:34:00	48.7724	5.60748	26.542
2	09:39:00	44.9388	4.5977	27.2938
2	09:44:00	38.349	1.30112	20.2615
2	09:49:00	59.4011	0.515464	16.0069
2	09:54:00	30.002	2.56881	20.6294
2	09:59:00	22.0577	0.17301	16.9608
2	10:04:00	39.6022	2.18182	20.9116
2	10:09:00	36.01	1.85874	21.1266
2	10:14:00	30.8431	0.917431	18.9066
2	10:19:00	25.0199	0.553506	16.1944
2	10:24:00	25.5438	0.952381	20.7384
2	10:29:00	26.8705	1.16959	20.7403
2	10:34:00	21.3808	0.970874	18.961
2	10:39:00	21.559	0.585938	18.3166
2	10:44:00	25.4246	1.77866	22.6302
2	10:49:00	68.982	1.68067	17.7981
2	10:54:00	32.1013	1.26382	14.9514
2	10:59:00	49.1913	10.7692	32.9811
2	11:04:00	69.8382	14.5098	39.857
2	11:09:00	77.5595	13.2075	35.38
2	11:14:00	74.7591	12.0155	36.7974
2	11:19:00	59.5221	15.8215	38.6297
2	11:24:00	72.2713	7.73585	29.4718
2	11:29:00	64.4162	18.0556	43.0253
2	11:34:00	77.4095	10.397	33.8965
2	11:39:00	59.6601	4.51505	23.6835
2	11:44:00	72.6482	7.58377	28.7994
2	11:49:00	67.6365	6.41026	27.1833
2	11:54:00	69.346	1.97694	17.7227
2	11:59:00	40.4829	1.44	16.5351
2	12:04:00	61.1207	0.447094	11.6009
2	12:09:00	68.6332	4.8474	25.0609
2	12:14:00	50.9904	6.76692	28.4983
2	12:19:00	48.3451	16.2	40.3203
2	12:24:00	44.8582	5.25328	26.3263
2	12:29:00	45.6032	4.48598	23.9601
2	12:34:00	36.7683	2.58303	21.1688
2	12:39:00	33.2519	2.25141	21.69
2	12:44:00	38.2083	3.37711	24.0375
2	12:49:00	50.54	0.899281	17.9528
2	12:54:00	49.4084	1.13269	15.43
2	12:59:00	43.6688	1.26183	16.5337
2	01:04:00	46.9356	1.75747	21.0701
2	01:09:00	55.5191	8.58779	31.4223
2	01:14:00	85.5701	11.8644	33.2342
2	01:19:00	51.4913	1.52542	18.3229
2	01:24:00	63.1337	7.42857	28.8508
2	01:29:00	78.1023	22.5152	40.5303
2	01:34:00	25.9097	3.35878	17.9866
2	01:39:00	34.4425	0.306748	10.4289
2	01:44:00	21.9618	0	9.22169
2	01:49:00	28.4593	1.51286	14.6941
2	01:54:00	63.6311	3.08442	21.303
2	01:59:00	48.6041	10.2518	31.973
2	02:04:00	44.9466	11.1524	33.5303
2	02:09:00	63.0872	22.6087	46.9672
2	02:14:00	61.8709	14.7773	38.6174
2	02:19:00	69.6665	12.0459	33.8165
2	02:24:00	62.662	14.6535	36.6571
2	02:29:00	75.4435	17.5908	39.6713
2	02:34:00	72.4436	7.74411	27.9759
2	02:39:00	29.8884	0.147275	10.27
2	02:44:00	38.5651	0.931677	17.4441
2	02:49:00	45.6298	1.84564	21.1964
2	02:54:00	68.9235	8.0895	27.4893
2	02:59:00	63.1853	3.90879	23.3662
2	03:04:00	53.6793	8.30325	30.2519
2	03:09:00	63.4627	15.3989	40.9882
2	03:14:00	66.0664	24.5614	47.3392
2	03:19:00	70.874	13.0597	36.3597
2	03:24:00	79.2373	3.34029	19.5379
2	03:29:00	25.3836	0.702576	12.551
2	03:34:00	34.0409	2.08333	14.2962
2	03:39:00	48.1368	0.847458	14.6121
2	03:44:00	29.9302	0.371058	12.7496
2	03:49:00	43.3403	0.897666	15.1592
2	03:54:00	49.3415	3.42052	23.0083
2	03:59:00	28.8047	1.76211	16.5116
2	04:04:00	52.5225	3.21888	21.4208
2	04:09:00	45.425	8.76289	30.9412
2	04:14:00	38.521	3.28947	23.3929
2	04:19:00	54.8423	4.94624	25.0577
2	04:24:00	52.046	2.98507	20.6999
2	04:29:00	30.7449	0.729927	12.4302
2	04:34:00	22.2765	1.02249	12.4798
2	04:39:00	24.0433	0	11.6575
2	04:44:00	22.9716	0.206186	12.2328
2	04:49:00	21.786	0.40404	13.2848
2	04:54:00	21.5066	0.399202	13.5063
2	04:59:00	50.3964	3.52941	20.8924
2	05:04:00	55.3678	6.88976	28.3976
2	05:09:00	59.1937	14	34.1573
2	05:14:00	59.2238	18.5615	41.4655
2	05:19:00	70.1519	20.9052	44.6396
2	05:24:00	74.2033	16.3717	37.8427
2	05:29:00	83.6382	12.8898	33.3957
2	05:34:00	49.6386	2.13816	18.4105
2	05:39:00	40.7291	0.232558	13.9794
2	05:44:00	23.0582	2.23464	16.4445
2	05:49:00	17.456	3.79965	19.2085
2	05:54:00	40.6928	3.21637	21.073
2	05:59:00	33.4889	1.77665	20.4676
2	06:04:00	55.7512	5.91133	29.8964
2	06:09:00	59.4228	10.0935	32.3088
2	06:14:00	81.7094	8.42491	29.8057
2	06:19:00	75.3871	4.46429	25.185
2	06:24:00	54.2217	4.7259	25.4959
2	06:29:00	55.1663	7.69231	28.5959
2	06:34:00	63.0806	8.03922	30.6888
2	06:39:00	62.1011	7.09939	29.5206
2	06:44:00	56.0736	1.80328	17.8298
2	06:49:00	29.9622	0	9.9711
2	06:54:00	34.9724	0.956938	16.3065
2	06:59:00	50.4265	3.29068	24.3965
2	07:04:00	58.3584	5.14184	25.6855
2	07:09:00	53.3915	1.00671	18.7101
2	07:14:00	63.6905	0.701754	18.338
2	07:19:00	52.0495	1.98556	21.673
2	07:24:00	50.7202	2.04082	20.23
2	07:29:00	41.8012	0.679117	18.1718
2	07:34:00	30.5032	0.462963	14.8074
2	07:39:00	32.5118	3.34928	19.6895
2	07:44:00	24.0286	1.07672	13.3853
2	07:49:00	24.167	0	10.6881
2	07:54:00	23.4862	0	11.2978
2	07:59:00	25.1773	0	10.446
2	08:04:00	21.7972	0	10.0469
2	08:09:00	25.4148	0	10.3565
2	08:14:00	23.4133	0.261097	10.4579
2	08:19:00	18.037	0	8.54147
2	08:24:00	17.5119	0	9.25123
2	08:29:00	16.687	0	9.8981
2	08:34:00	15.9046	0	8.08906
2	08:39:00	14.1213	0	7.34611
2	08:44:00	17.2273	0	7.85101
2	08:49:00	16.1461	0	7.67826
2	08:54:00	16.6819	0	7.61026
2	08:59:00	19.0745	0	7.10134
2	09:04:00	12.0197	0	7.02896
2	09:09:00	14.4293	0.305344	9.83031
2	09:14:00	12.9705	1.76282	12.8662
2	09:19:00	10.0982	0	8.35633
2	09:24:00	8.80848	0	7.25089
2	09:29:00	13.4185	0	8.09651
2	09:34:00	13.7263	0	7.55571
2	09:39:00	12.0365	1.00503	10.6549
2	09:44:00	12.3367	0.49505	9.47464
2	09:49:00	10.1117	0	6.24417
2	09:54:00	16.0106	0	7.7237
2	09:59:00	17.704	0	8.12181
2	10:04:00	27.9829	0.137931	10.6795
2	10:09:00	36.541	0.300752	13.5757
2	10:14:00	41.2862	0.761035	16.8481
2	10:19:00	36.8068	0.186916	10.4049
2	10:24:00	33.7126	0.16	10.3791
2	10:29:00	35.2763	0	10.0365
2	10:34:00	37.8058	0	14.8029
2	10:39:00	44.4884	4.4702	23.6979
2	10:44:00	46.4345	2.16306	18.6035
2	10:49:00	44.9877	0.522648	14.3816
2	10:54:00	30.2891	0.217865	10.2466
2	10:59:00	39.1054	0	10.507
2	11:04:00	35.236	0.5	11.0851
2	11:09:00	12.4991	0.317965	8.17613
2	11:14:00	12.689	0	7.19401
2	11:19:00	29.1104	0.78534	10.4756
2	11:24:00	21.6109	0.190114	8.45117
2	11:29:00	25.0228	0	8.90709
2	11:34:00	32.8234	0.673401	14.569
2	11:39:00	24.94	0	11.0319
2	11:44:00	30.8925	1.15512	15.9736
2	11:49:00	25.535	0.165017	10.832
2	11:54:00	39.0992	0.543478	11.9758
2	11:59:00	9.87521	0	6.91443
3	12:04:00	61.0261	1.27796	15.9808
3	12:09:00	31.542	0.649351	14.8096
3	12:14:00	39.8143	0.818331	13.222
3	12:19:00	18.5496	0.165837	12.461
3	12:24:00	22.4175	0	11.2159
3	12:29:00	18.5632	0.329489	11.8552
3	12:34:00	53.7081	1.60514	16.5771
3	12:39:00	62.2368	3.84615	18.9369
3	12:44:00	53.2589	1.0327	14.8354
3	12:49:00	53.5084	2.14669	16.8062
3	12:54:00	61.3348	5.02183	21.8993
3	12:59:00	32.007	2.1097	19.8152
3	01:04:00	32.662	2.63158	20.0571
3	01:09:00	37.6307	0	14.3756
3	01:14:00	17.6408	0	10.7976
3	01:19:00	15.8379	0	11.686
3	01:24:00	17.0728	0.171821	12.4652
3	01:29:00	15.0684	0.170068	11.6269
3	01:34:00	15.3676	0.172712	12.3507
3	01:39:00	54.8533	0.475436	13.9803
3	01:44:00	50.6717	2.06897	19.7892
3	01:49:00	35.9993	1.06572	16.476
3	01:54:00	27.5289	0.878735	14.7909
3	01:59:00	37.9936	1.84502	18.5082
3	02:04:00	36.2999	0.886525	17.4584
3	02:09:00	40.1384	1.42602	16.6465
3	02:14:00	38.5912	1.59858	19.5407
3	02:19:00	62.0178	1.10092	14.9411
3	02:24:00	41.8165	4.15913	23.7138
3	02:29:00	26.3815	1.52505	14.6393
3	02:34:00	19.0206	2.29008	17.9522
3	02:39:00	59.1192	4.42478	24.1373
3	02:44:00	55.3187	2.58303	16.6545
3	02:49:00	58.5138	0	13.4459
3	02:54:00	39.1996	0.736648	16.6745
3	02:59:00	41.3956	1.43885	17.626
3	03:04:00	33.3218	2.87253	21.1334
3	03:09:00	38.5394	1.34454	17.1988
3	03:14:00	31.7048	1.14192	15.951
3	03:19:00	42.6597	2.24913	19.3171
3	03:24:00	24.8856	0.175439	11.204
3	03:29:00	16.8452	0	9.08471
3	03:34:00	16.8232	0.169205	10.9043
3	03:39:00	19.4037	0.516351	14.0224
3	03:44:00	17.238	0.868056	13.4825
3	03:49:00	48.4445	0.502513	12.8405
3	03:54:00	19.4788	0.341297	10.8706
3	03:59:00	32.0743	2.41796	19.9065
3	04:04:00	45.9396	1.53061	18.7704
3	04:09:00	38.4151	0.174216	13.3273
3	04:14:00	22.875	0	9.63753
3	04:19:00	23.3711	0	9.07284
3	04:24:00	37.8671	0	10.8687
3	04:29:00	44.3417	0	11.8411
3	04:34:00	18.6503	0	10.4259
3	04:39:00	41.4105	0.350263	12.8883
3	04:44:00	67.2207	0.904977	13.9812
3	04:49:00	15.3524	0	10.5639
3	04:54:00	22.8146	3.82979	23.8063
3	04:59:00	27.583	13.2231	34.5971
3	05:04:00	44.0329	0.505051	12.6363
3	05:09:00	25.1481	0.361664	10.2849
3	05:14:00	28.0737	3.69128	19.8518
3	05:19:00	38.167	0	12.3142
3	05:24:00	58.9668	0	14.0734
3	05:29:00	29.5044	1.22951	13.3454
3	05:34:00	46.386	1.8	15.8432
3	05:39:00	28.3484	0.740741	13.2217
3	05:44:00	22.9795	2.85714	20.5783
3	05:49:00	19.4507	0.976562	12.0675
3	05:54:00	25.4624	1.0118	12.3403
3	05:59:00	17.2446	0.546448	10.8509
3	06:04:00	17.9686	0.506757	10.9545
3	06:09:00	55.5468	7.5188	31.3965
3	06:14:00	64.0639	40	74.8025
3	06:19:00	43.0715	2.99401	23.3484
3	06:24:00	35.7976	0.9375	13.2325
3	06:29:00	21.1385	0.151976	12.7982
3	06:34:00	44.9124	0.489396	14.4683
3	06:39:00	36.7898	1.03448	15.2948
3	06:44:00	37.3011	3.27273	20.981
3	06:49:00	28.8781	0.178571	13.0231
3	06:54:00	19.5387	0.179211	11.4698
3	06:59:00	39.1096	0.87108	14.7339
3	07:04:00	18.1279	0	10.5231
3	07:09:00	19.3096	0.699301	11.958
3	07:14:00	46.1582	4.86486	25.884
3	07:19:00	22.2199	0	10.2952
3	07:24:00	30.512	0.492611	12.1209
3	07:29:00	25.5061	0.352113	12.2509
3	07:34:00	32.364	0.169779	10.3507
3	07:39:00	25.6957	0.350877	11.7566
3	07:44:00	15.9645	0	10.3244
3	07:49:00	29.8475	0.176367	13.2356
3	07:54:00	26.4525	0.181488	14.8947
3	07:59:00	39.1718	0.526316	16.3402
3	08:04:00	43.8307	0.677966	15.0389
3	08:09:00	22.9676	0.485437	13.3191
3	08:14:00	20.5527	0	10.9837
3	08:19:00	31.8866	0	10.5109
3	08:24:00	13.7573	0	7.74766
3	08:29:00	15.8356	0	8.44656
3	08:34:00	15.8973	0.334448	10.766
3	08:39:00	24.9055	0.328947	11.1686
3	08:44:00	28.8778	0.162338	11.437
3	08:49:00	26.6424	0.160256	12.4859
3	08:54:00	28.2777	0	9.73748
3	08:59:00	32.2825	0.320513	11.6267
3	09:04:00	25.7844	0	10.7631
3	09:09:00	47.6319	0.472441	13.0511
3	09:14:00	41.1573	0.153846	11.1117
3	09:19:00	23.9232	0.141243	9.59756
3	09:24:00	20.5906	0.2849	9.18318
3	09:29:00	19.3815	0	9.26685
3	09:34:00	21.6029	0.60241	12.9801
3	09:39:00	27.0486	0.155039	10.2702
3	09:44:00	20.4795	0.627943	13.3655
3	09:49:00	24.1295	0.551471	13.8352
3	09:54:00	26.4586	0.925926	12.6608
3	09:59:00	24.5636	0	11.1076
3	10:04:00	20.7995	0.605144	12.1434
3	10:09:00	25.859	0.775194	11.2961
3	10:14:00	20.342	0.463679	12.8335
3	10:19:00	49.0582	3.80349	19.3721
3	10:24:00	74.6423	22.366	42.7145
3	10:29:00	19.8313	0.158479	12.2478
3	10:34:00	24.9872	0	9.06646
3	10:39:00	18.4168	0	9.58281
3	10:44:00	18.3833	0	9.29234
3	10:49:00	59.5628	0.322581	15.4419
3	10:54:00	28.3638	3.93996	23.8217
3	10:59:00	45.6623	2.97398	23.489
3	11:04:00	28.7731	1.54143	19.8025
3	11:09:00	25.2216	1.14286	19.984
3	11:14:00	27.7578	1.90114	20.8007
3	11:19:00	69.5703	1.77134	16.1379
3	11:24:00	18.8458	0	7.38876
3	11:29:00	22.9013	0.142653	10.2777
3	11:34:00	19.5159	0.138504	12.6351
3	11:39:00	43.3761	0.292826	11.8872
3	11:44:00	28	0.447094	12.4151
3	11:49:00	25.8381	0.309119	10.4974
3	11:54:00	25.814	0.634921	12.5847
3	11:59:00	25.2262	0.317965	12.6752
3	12:04:00	22.2326	0.462963	12.8467
3	12:09:00	22.1067	0.162338	10.3547
3	12:14:00	34.0044	0.155763	11.5448
3	12:19:00	35.5519	1.72956	14.3418
3	12:24:00	28.3023	0.470958	14.39
3	12:29:00	20.7907	0	10.3624
3	12:34:00	38.8471	0.653595	15.2161
3	12:39:00	33.9496	0.798403	16.2574
3	12:44:00	28.8503	4.18605	26.0461
3	12:49:00	36.0928	1.95122	20.6773
3	12:54:00	52.5927	8.65672	29.3239
3	12:59:00	44.0807	8.82353	29.0918
3	01:04:00	67.1483	3.65854	24.5599
3	01:09:00	39.6039	11.6034	34.4955
3	01:14:00	45.266	18.1425	44.1086
3	01:19:00	70.817	5.11883	23.6909
3	01:24:00	33.2504	0.341297	13.0151
3	01:29:00	42.9907	1.36286	17.5719
3	01:34:00	38.5288	0.713012	17.8406
3	01:39:00	56.9691	11.2224	33.926
3	01:44:00	46.5985	10.2	35.1363
3	01:49:00	61.9533	19.3617	41.1279
3	01:54:00	39.276	20.915	43.6345
3	01:59:00	43.8141	26.8889	44.9363
3	02:04:00	68.5803	34.5794	54.6212
3	02:09:00	39.2146	1.13452	14.7941
3	02:14:00	31.1673	0.318471	10.8069
3	02:19:00	21.7474	0.483092	11.1208
3	02:24:00	36.0938	0	12.5713
3	02:29:00	18.1858	0.161031	10.323
3	02:34:00	19.8636	0.78125	13.2439
3	02:39:00	26.8732	1.71607	15.903
3	02:44:00	22.6179	2.01238	16.9092
3	02:49:00	25.6102	0.949367	14.1242
3	02:54:00	25.4227	0.940439	13.5526
3	02:59:00	25.4157	0	10.5804
3	03:04:00	38.2826	1.81406	18.5105
3	03:09:00	25.2684	0.608519	11.939
3	03:14:00	18.953	0.325733	11.048
3	03:19:00	51.5539	1.89983	18.8601
3	03:24:00	43.647	2.33813	20.2375
3	03:29:00	33.3968	0.541516	16.0036
3	03:34:00	61.256	2.13904	18.1607
3	03:39:00	22.0974	0.740741	15.5835
3	03:44:00	27.8393	0	15.8492
3	03:49:00	41.845	1.85529	17.7453
3	03:54:00	22.8594	0.383142	14.3391
3	03:59:00	27.4755	0.60241	16.3102
3	04:04:00	27.8465	2.11132	17.4857
3	04:09:00	84.0333	3.47349	21.8112
3	04:14:00	15.1372	0	9.3165
3	04:19:00	20.8726	2.33051	16.223
3	04:24:00	30.275	0	13.0037
3	04:29:00	31.6302	0.501672	13.4209
3	04:34:00	35.3592	0.434783	10.301
3	04:39:00	23.2646	0.421348	11.9888
3	04:44:00	19.6606	0.137552	9.68273
3	04:49:00	10.8569	0	6.65493
3	04:54:00	10.0052	0	6.55868
3	04:59:00	14.1551	0	7.85088
3	05:04:00	19.9984	0	9.12349
3	05:09:00	14.1208	0.303951	9.56691
3	05:14:00	19.7586	0	9.19782
3	05:19:00	19.9503	0.160514	10.7837
3	05:24:00	31.1695	0.970874	15.3121
3	05:29:00	24.3719	0.151745	11.0707
3	05:34:00	29.6477	0	10.2581
3	05:39:00	22.1504	0	9.41989
3	05:44:00	27.165	0	10.3364
3	05:49:00	42.934	2.50447	18.6653
3	05:54:00	23.3507	0.434153	10.2168
3	05:59:00	15.5611	0.280899	8.6219
3	06:04:00	27.6484	0.570613	11.9648
3	06:09:00	22.342	1.30506	15.5701
3	06:14:00	35.0316	1.01868	16.6751
3	06:19:00	30.4416	2.77296	20.5086
3	06:24:00	18.5187	0.573066	11.0679
3	06:29:00	20.2917	0.147929	8.60987
3	06:34:00	10.9867	0	7.44323
3	06:39:00	13.0234	0	8.58551
3	06:44:00	17.7135	0.584795	11.0544
3	06:49:00	25.8307	0.909091	13.6697
3	06:54:00	39.253	0.167224	12.9955
3	06:59:00	37.0603	1.38408	19.36
3	07:04:00	23.5465	1.55172	17.299
3	07:09:00	25.1657	2.8169	19.8303
3	07:14:00	22.465	0.8726	18.4631
3	07:19:00	19.6065	0.338983	14.2577
3	07:24:00	23.5001	0.851789	16.5362
3	07:29:00	30.1068	0.476948	13.5295
3	07:34:00	29.3631	0.713267	12.3441
3	07:39:00	16.5665	0.277778	8.81917
3	07:44:00	20.0739	0.271003	8.73581
3	07:49:00	24.3079	0	10.3157
3	07:54:00	34.8118	0.34904	13.9968
3	07:59:00	27.5538	0	10.0285
3	08:04:00	23.6894	0.153139	10.6396
3	08:09:00	24.0165	0	10.3248
3	08:14:00	15.6232	0.145985	9.6466
3	08:19:00	17.0191	0.716332	11.6688
3	08:24:00	19.3902	1.0687	14.8075
3	08:29:00	23.305	0.787402	14.1622
3	08:34:00	25.0707	1.97568	15.269
3	08:39:00	20.3537	0.289855	10.0041
3	08:44:00	23.9484	0	9.77726
3	08:49:00	25.406	0.990099	13.1846
3	08:54:00	23.3618	1.59363	16.3078
3	08:59:00	20.3342	0.606061	11.6237
3	09:04:00	13.6291	1.51007	13.9683
3	09:09:00	13.6232	0.15625	8.66602
3	09:14:00	16.0704	0.505051	10.3045
3	09:19:00	17.8858	0.884956	12.7139
3	09:24:00	18.4395	0.66778	11.6395
3	09:29:00	26.4947	3.01624	17.3748
3	09:34:00	22.3449	2.34114	17.599
3	09:39:00	19.9085	0	9.1811
3	09:44:00	24.8937	0.986842	15.6104
3	09:49:00	25.3547	0.336134	14.5752
3	09:54:00	20.7745	0	13.9269
3	09:59:00	16.3679	0	11.4545
3	10:04:00	41.3931	0.485437	13.5082
3	10:09:00	24.6997	0.188324	10.8126
3	10:14:00	22.2117	1.68712	14.8679
3	10:19:00	23.6935	0	9.95777
3	10:24:00	19.2279	0.302115	10.7619
3	10:29:00	20.4805	1.22164	14.289
3	10:34:00	36.1867	1.04167	15.9652
3	10:39:00	24.3366	0	9.63403
3	10:44:00	31.6307	0.31348	12.4533
3	10:49:00	40.1603	0.966184	16.5851
3	10:54:00	44.3261	2.25303	22.0162
3	10:59:00	39.2142	0.511073	16.0374
3	11:04:00	30.7355	1.13821	16.2741
3	11:09:00	41.3601	0.483092	13.8787
3	11:14:00	31.127	0	11.3185
3	11:19:00	27.286	0.332779	10.1372
3	11:24:00	35.1739	0	11.3472
3	11:29:00	33.7657	3.25497	19.8541
3	11:34:00	58.768	1.16279	14.8059
3	11:39:00	25.876	1.35135	16.7558
3	11:44:00	34.208	2.78261	19.0954
3	11:49:00	22.9056	0.31348	11.2426
3	11:54:00	19.6441	0	10.1845
3	11:59:00	27.0657	0.340716	12.0057
4	12:04:00	14.5191	0	11.1495
4	12:09:00	13.3264	0	11.2063
4	12:14:00	12.8503	0.170068	9.78685
4	12:19:00	15.5486	0	12.2693
4	12:24:00	44.1717	4.2517	22.6442
4	12:29:00	26.3453	0.969305	14.2246
4	12:34:00	28.3733	0.324675	12.8528
4	12:39:00	27.9548	0.837521	13.7866
4	12:44:00	40.843	0.675676	15.164
4	12:49:00	37.2782	0.440529	12.1933
4	12:54:00	41.6974	0.286533	9.826
4	12:59:00	19.7439	0.338983	11.6909
4	01:04:00	15.9637	0	9.3986
4	01:09:00	37.3685	1.58172	17.1666
4	01:14:00	29.403	2.01681	18.163
4	01:19:00	29.6427	1.38889	19.2441
4	01:24:00	35.1864	0.171527	14.8617
4	01:29:00	28.3167	0	11.1879
4	01:34:00	16.9142	0	10.5775
4	01:39:00	15.7899	0	10.084
4	01:44:00	30.3893	3.90335	22.5616
4	01:49:00	15.681	0	11.1898
4	01:54:00	14.1916	0	10.8241
4	01:59:00	56.7722	2.73504	19.061
4	02:04:00	29.185	1.0453	18.2557
4	02:09:00	23.851	1.01351	14.8324
4	02:14:00	31.03	0.66778	13.8564
4	02:19:00	36.1662	0.16835	11.5912
4	02:24:00	21.1149	0	10.2834
4	02:29:00	18.9242	0	9.22959
4	02:34:00	48.4475	1.21951	14.0244
4	02:39:00	30.9409	0.144928	8.73176
4	02:44:00	23.4639	0	8.3758
4	02:49:00	15.4565	0.288184	9.85428
4	02:54:00	25.8379	0.282885	8.88461
4	02:59:00	14.1686	0.418994	11.1986
4	03:04:00	19.0489	0	9.67045
4	03:09:00	20.7246	0.286123	10.1986
4	03:14:00	16.4174	0	9.18629
4	03:19:00	18.0653	0	7.99423
4	03:24:00	19.5353	0	7.97131
4	03:29:00	19.7715	0.275482	10.5517
4	03:34:00	21.1981	0	8.66935
4	03:39:00	17.9135	0.566572	10.9555
4	03:44:00	18.8508	0.437956	10.0032
4	03:49:00	29.7524	0.311526	11.9521
4	03:54:00	30.2355	0.970874	15.6565
4	03:59:00	34.5248	2.30643	18.1548
4	04:04:00	26.0088	0.490998	13.7273
4	04:09:00	23.9922	0	10.9965
4	04:14:00	20.8289	0	7.78041
4	04:19:00	11.5274	0	7.39947
4	04:24:00	14.6451	0	8.85904
4	04:29:00	15.5057	0	8.83965
4	04:34:00	13.4524	0	7.82095
4	04:39:00	10.722	0	9.16371
4	04:44:00	15.7887	0	9.46008
4	04:49:00	39.8053	5.86207	25.099
4	04:54:00	22.1833	0.161812	12.9125
4	04:59:00	20.0343	0.468019	11.0277
4	05:04:00	22.4967	0	9.89235
4	05:09:00	18.2717	0.161551	8.598
4	05:14:00	14.5808	0.486224	10.2608
4	05:19:00	12.5561	0	7.99346
4	05:24:00	14.3689	0	7.80656
4	05:29:00	11.6289	0	8.03283
4	05:34:00	15.5632	0	8.11181
4	05:39:00	26.5947	1.01351	15.9119
4	05:44:00	28.4405	0.321543	12.8027
4	05:49:00	47.5976	0.463679	14.3302
4	05:54:00	25.5794	0.164204	11.5981
4	05:59:00	28.1323	0	11.1595
4	06:04:00	17.5311	0	8.2061
4	06:09:00	14.7518	0	8.11461
4	06:14:00	15.9883	0	9.79796
4	06:19:00	14.0173	0	7.46444
4	06:24:00	23.7338	0	11.0312
4	06:29:00	26.6386	1.97133	20.6448
4	06:34:00	33.9678	1.01523	18.2985
4	06:39:00	26.9748	0.841751	16.676
4	06:44:00	34.8404	0.328407	11.9682
4	06:49:00	20.1764	0.158228	9.64168
4	06:54:00	19.6378	0	8.36253
4	06:59:00	15.3865	0	8.80861
4	07:04:00	18.9832	0	9.05759
4	07:09:00	14.8634	0	8.95752
4	07:14:00	15.7607	0	9.53037
4	07:19:00	35.137	0.508475	15.346
4	07:24:00	36.6286	0.499168	15.4066
4	07:29:00	35.1756	0.483092	12.5284
4	07:34:00	26.1235	0	9.48717
4	07:39:00	21.2774	0	8.46312
4	07:44:00	19.2418	0	9.13741
4	07:49:00	51.2823	0.744048	12.5052
4	07:54:00	43.5857	3.25581	19.1555
4	07:59:00	38.2617	1.83028	16.9219
4	08:04:00	30.6099	0.497512	15.443
4	08:09:00	47.2326	0.78125	15.359
4	08:14:00	15.4471	0	8.464
4	08:19:00	19.6637	0	8.08134
4	08:24:00	27.471	0.568182	11.3978
4	08:29:00	15.0084	0.262812	7.95785
4	08:34:00	12.2334	0	7.71211
4	08:39:00	15.9714	0	7.91432
4	08:44:00	16.2835	0	7.53986
4	08:49:00	17.0046	0.136426	8.95769
4	08:54:00	18.0089	0.396825	9.0991
4	08:59:00	18.8586	0.134228	8.76847
4	09:04:00	21.5519	0.137174	9.52767
4	09:09:00	25.1886	0.551724	11.0092
4	09:14:00	34.3306	0.141443	9.61847
4	09:19:00	35.1046	1.78571	18.3473
4	09:24:00	26.1447	2.9361	21.8799
4	09:29:00	22.4647	1.41093	19.2237
4	09:34:00	18.1446	1.24334	19.0756
4	09:39:00	22.1168	1.41844	17.4746
4	09:44:00	28.0408	1.54905	19.1265
4	09:49:00	32.502	0.158479	12.5262
4	09:54:00	21.7135	0	11.8332
4	09:59:00	28.0215	0	11.5496
4	10:04:00	17.5325	0	11.3759
4	10:09:00	16.6208	0	9.88499
4	10:14:00	13.4867	0.176678	11.7018
4	10:19:00	15.6737	1.24334	15.3953
4	10:24:00	18.6284	2.33393	17.9623
4	10:29:00	20.7856	1.64534	17.7967
4	10:34:00	26.4537	0.299401	10.5921
4	10:39:00	33.1045	0.60423	11.5505
4	10:44:00	28.7517	0.284091	10.2425
4	10:49:00	29.2817	1.03245	13.5115
4	10:54:00	32.0502	1.43472	13.357
4	10:59:00	23.3324	0	9.43119
4	11:04:00	23.7505	0.308166	10.9954
4	11:09:00	25.5067	0.281294	11.4599
4	11:14:00	17.0531	0.413223	10.5684
4	11:19:00	20.2207	0	8.75652
4	11:24:00	18.7817	0.13986	9.34198
4	11:29:00	26.4541	0.533333	10.7331
4	11:34:00	13.8652	0	7.88549
4	11:39:00	22.1242	0.134953	9.06298
4	11:44:00	25.8956	0.418994	10.8045
4	11:49:00	22.8601	0.137363	11.4412
4	11:54:00	18.5488	0.4	9.72365
4	11:59:00	10.7788	0	7.30202
4	12:04:00	22.954	0.406504	10.4282
4	12:09:00	11.7509	0	7.0156
4	12:14:00	21.1042	0.606061	10.6424
4	12:19:00	19.9868	0	9.00242
4	12:24:00	20.9625	0	8.13511
4	12:29:00	17.6219	0.277008	9.62914
4	12:34:00	21.9003	2.07254	17.7583
4	12:39:00	25.2695	2.40642	16.2389
4	12:44:00	30.1373	0.150602	13.3426
4	12:49:00	21.9927	0	11.9262
4	12:54:00	16.9676	0	11.003
4	12:59:00	17.7508	0.47619	12.8799
4	01:04:00	17.5555	0.822368	14.131
4	01:09:00	16.3954	0.163399	12.4365
4	01:14:00	19.264	0.327869	13.4764
4	01:19:00	25.675	0.468019	13.0741
4	01:24:00	28.8412	0.46875	13.1681
4	01:29:00	23.5009	0.618238	11.093
4	01:34:00	21.1897	0	10.1173
4	01:39:00	14.8212	0	9.29216
4	01:44:00	14.6546	0	9.10801
4	01:49:00	15.7688	0	9.29062
4	01:54:00	30.5771	0.159744	9.44193
4	01:59:00	28.2305	2.22222	16.0472
4	02:04:00	38.3055	0.437318	11.1559
4	02:09:00	49.6072	0.818331	15.6224
4	02:14:00	49.8795	0.560224	11.6109
4	02:19:00	27.2376	0	9.04208
4	02:24:00	35.0934	0.158228	12.8516
4	02:29:00	23.3623	0.331675	13.157
4	02:34:00	40.4469	1.86441	17.2935
4	02:39:00	27.3475	0.857633	16.0889
4	02:44:00	17.7879	0.345423	12.1885
4	02:49:00	61.4515	0.487013	13.1129
4	02:54:00	33.8979	0.69735	12.3184
4	02:59:00	26.1667	0	9.7746
4	03:04:00	28.1907	0	10.2316
4	03:09:00	24.0412	0	10.3905
4	03:14:00	19.7229	0.137552	9.04824
4	03:19:00	19.6917	0.345423	10.2582
4	03:24:00	17.532	0.320513	9.96402
4	03:29:00	13.6346	0	9.23137
4	03:34:00	18.914	0	9.28079
4	03:39:00	21.7705	0	8.73964
4	03:44:00	25.9494	0.135501	9.83329
4	03:49:00	16.7438	0	7.79092
4	03:54:00	11.7765	0	7.62252
4	03:59:00	16.77	0	7.99998
4	04:04:00	11.9251	0	7.57262
4	04:09:00	18.4357	0.426743	9.46476
4	04:14:00	18.0345	0	9.15388
4	04:19:00	15.7371	0	8.87708
4	04:24:00	19.6318	0	9.08996
4	04:29:00	23.2651	0	10.0051
4	04:34:00	19.2547	0.134771	10.7187
4	04:39:00	15.6578	0	8.07157
4	04:44:00	22.8514	0.135685	9.19678
4	04:49:00	16.4054	0	8.41533
4	04:54:00	20.1198	0.395778	10.8955
4	04:59:00	23.1617	0.285307	10.2644
4	05:04:00	22.3955	0.435414	10.4783
4	05:09:00	26.7834	0.508475	10.8986
4	05:14:00	22.1367	0.56338	12.931
4	05:19:00	11.3664	0.129366	9.22116
4	05:24:00	21.6996	0	9.33634
4	05:29:00	20.0408	1.19863	12.6057
4	05:34:00	26.0331	0	10.2994
4	05:39:00	28.5194	0	11.0006
4	05:44:00	29.6671	0.322581	11.6375

[truncated: 9 more sheets: CA12, CA13, CA14, CA15, CA16, CA17, CA18, CA19, Kubios HRV]
