# Supplementary material for: Heart rate variability as a marker of recovery from critical illness in children
Source: PLoS One. 2019 May 17;14(5):e0215930. doi: 10.1371/journal.pone.0215930 (PMC6524820; doi:10.1371/journal.pone.0215930)
Supplement: S1 Table — The raw HRV values averaged over the first and last 24 hours of PICU stay along with the differences and means are included. (XLSX) [file pone.0215930.s003.xlsx]

## Sheet: BA_SDNN
ID	SDNN	SDNN Kubios	Diff	Mean	Time (first vs last 24 hours of PICU stay)
1	21.5598	14.0957	7.464	17.8277	First
3	10.3665	6.09367	4.2728	8.2301	First
4	33.887	23.4882	10.3988	28.6876	First
5	36.0884	17.3038	18.7846	26.6961	First
6	24.6234	18.7403	5.8831	21.6819	First
7	11.6962	9.14331	2.5529	10.4197	First
8	42.8571	21.6278	21.2292	32.2424	First
10	29.37	22.0906	7.2795	25.7303	First
11	38.8857	20.5382	18.3475	29.712	First
12	17.239	11.5318	5.7072	14.3854	First
13	45.6748	29.8572	15.8176	37.766	First
14	20.6011	12.1432	8.4579	16.3721	First
15	22.996	14.9899	8.0061	18.993	First
16	16.1914	7.81156	8.3798	12.0015	First
17	42.7543	29.9844	12.7699	36.3694	First
18	18.6667	14.8515	3.8152	16.7591	First
19	6.221	3.89561	2.3254	5.0583	First
1	29.7857	20.606	9.1796	25.1958	Last
3	14.1373	8.9221	5.2152	11.5297	Last
4	35.1215	23.8605	11.2609	29.491	Last
5	54.8302	36.8215	18.0087	45.8258	Last
6	54.2057	34.546	19.6597	44.3759	Last
7	11.4713	6.9692	4.5021	9.2203	Last
8	28.6954	18.0255	10.6699	23.3605	Last
10	67.4506	42.7502	24.7004	55.1004	Last
11	24.2256	15.3989	8.8267	19.8123	Last
12	15.8282	10.1381	5.6901	12.9831	Last
13	29.5259	19.2592	10.2667	24.3926	Last
14	24.8884	15.4112	9.4772	20.1498	Last
15	51.3197	43.3248	7.9949	47.3223	Last
16	35.7564	21.9834	13.773	28.8699	Last
17	36.0658	26.5138	9.552	31.2898	Last
18	32.9963	27.714	5.2823	30.3551	Last
19	7.69626	4.39413	3.3021	6.0452	Last

## Sheet: BA_pNN50
ID	pNN50	pNN50 Kubios	Diff	Mean	Time (first vs last 24 hours of PICU stay)
1	0.448357	0.505357	-0.057	0.4769	First
3	0.490534	0.262981	0.2276	0.3768	First
4	4.74107	7.07461	-2.3335	5.9078	First
5	7.45693	1.92675	5.5302	4.6918	First
6	1.54533	1.59598	-0.0507	1.5707	First
7	1.79173	2.00099	-0.2093	1.8964	First
8	22.7586	11.5505	11.2081	17.1546	First
10	5.00491	4.29545	0.7095	4.6502	First
11	3.45457	2.28736	1.1672	2.871	First
12	1.16677	0.768235	0.3985	0.9675	First
13	11.901	8.93478	2.9662	10.4179	First
14	2.04898	1.23153	0.8175	1.6403	First
15	2.57406	2.46306	0.111	2.5186	First
16	0.275583	0.0598685	0.2157	0.1677	First
17	8.92286	8.61402	0.3088	8.7684	First
18	4.39597	6.04467	-1.6487	5.2203	First
19	0.1022	0.0803015	0.0219	0.0913	First
1	3.73035	4.57119	-0.84084	4.1508	Last
3	3.46786	2.37476	1.0931	2.9213	Last
4	9.34563	10.5033	-1.15768	9.9245	Last
5	21.5023	19.98	1.52228	20.7412	Last
6	9.67293	11.4685	-1.79559	10.5707	Last
7	0.184886	0.215268	-0.03038	0.2001	Last
8	8.06178	6.68097	1.38081	7.3714	Last
10	25.9956	24.3945	1.60112	25.195	Last
11	0.560313	0.644266	-0.08395	0.6023	Last
12	0.137053	0.123726	0.01333	0.1304	Last
13	0.877541	0.928614	-0.05107	0.9031	Last
14	4.09995	1.0092	3.09075	2.5546	Last
15	22.9226	24.8233	-1.90068	23.873	Last
16	5.94624	6.40258	-0.45635	6.1744	Last
17	2.64307	3.02249	-0.37942	2.8328	Last
18	3.40546	4.06032	-0.65486	3.7329	Last
19	0.0655881	0.0535165	0.01207	0.0596	Last

## Sheet: BA_RMSSD
ID	RMSSD	RMSSD Kubios	Diff	Mean	Time (first vs last 24 hours of PICU stay)
1	11.7887	11.9982	-0.2095	11.8934	First
3	9.00832	8.44988	0.5584	8.7291	First
4	19.0295	22.7033	-3.6738	20.8664	First
5	26.5756	17.8965	8.6791	22.2361	First
6	16.3709	15.927	0.444	16.149	First
7	10.687	10.5562	0.1309	10.6216	First
8	45.1853	28.4148	16.7705	36.8001	First
10	23.9537	22.5005	1.4532	23.2271	First
11	19.843	17.495	2.348	18.669	First
12	13.2313	12.0916	1.1398	12.6615	First
13	32.5213	28.5586	3.9627	30.54	First
14	16.8009	13.112	3.6889	14.9564	First
15	18.465	17.9102	0.5548	18.1876	First
16	10.7237	8.78435	1.9393	9.754	First
17	26.27	25.5103	0.7596	25.8901	First
18	18.207	21.6912	-3.4842	19.9491	First
19	6.38022	6.05713	0.3231	6.2187	First
1	18.3121	19.3406	-1.02849	18.8263	Last
3	14.5271	12.8911	1.63591	13.7091	Last
4	29.2088	30.0291	-0.82031	29.6189	Last
5	49.5182	45.5354	3.98275	47.5268	Last
6	32.5202	34.9341	-2.41397	33.7272	Last
7	7.93528	7.95756	-0.02228	7.9464	Last
8	26.8086	25.2918	1.51681	26.0502	Last
10	56.0035	52.3952	3.60832	54.1994	Last
11	12.0342	12.2896	-0.25534	12.1619	Last
12	9.29396	8.94656	0.3474	9.1203	Last
13	14.3337	14.4737	-0.14009	14.4037	Last
14	18.0403	17.9356	0.10471	17.988	Last
15	52.9655	54.9039	-1.93834	53.9347	Last
16	22.6162	23.0065	-0.39034	22.8114	Last
17	18.1387	18.795	-0.65632	18.4668	Last
18	19.5408	21.4367	-1.89593	20.4888	Last
19	6.60907	6.44821	0.16086	6.5286	Last
